# Supplementary material for: The dynamics of gene expression changes in a mouse model of oral tumorigenesis may help refine prevention and treatment strategies in patients with oral cancer
Source: Oncotarget. 2016 Mar 24;7(24):35932–45. doi: 10.18632/oncotarget.8321 (PMC5094973; doi:10.18632/oncotarget.8321)
Supplement: Supplementary file 2 [file oncotarget-07-35932-s002.xlsx]

## Sheet: Feuil1
Sample Name	title	CEL file	source name	organism	characteristics:tissue	characteristics:genotype	characteristics:age_weeks	molecule	label	description	chip name	Sample_Type	Quantity/volume	Concentration_Bioanalyzer (ng/µl)	Concentration_ ribogreen ng/ µL	RIN	Total_Quantity (ng)	SamplePreparation_Date	SampleRegistration_Date	Bioanalyser_Date	Extraction_Date	Tissue_Commentary	Extraction_Platform	Extraction_Kit	Speedvac
Mouse_C1	normal tongue, biological rep1	Mouse_C1.CEL	Mus musculus, control group	Mus musculus	tongue	male CBA	24	total RNA	biotin	Gene expression data from microdissected cells in murine tongue,normal	MoGene-2_0-st	microdissected lysate 60µl sauf 1 à 80µl RLT	60µl RLT	0,5	0,37904762	4.6	4.54857	2014-04-29	2014-04-29	2014-04-14	2014-04-14	_	yes	microkit +Dnase sans carrier elution par 16µl H2O au total	non
Mouse_C2	normal tongue, biological rep2	Mouse_C2.CEL	Mus musculus, control group	Mus musculus	tongue	male CBA	12	total RNA	biotin	Gene expression data from microdissected cells in murine tongue,normal	MoGene-2_0-st	microdissected lysate 60µl sauf 1 à 80µl RLT	60µl	1,2	1,566	7.4	18.792	2014-04-30	2014-04-30	2014-04-14	2014-04-14	_	yes	microkit +Dnase sans carrier elution par 16µl H2O au total	non
Mouse_C3	normal tongue, biological rep3	Mouse_C3.CEL	Mus musculus, control group	Mus musculus	tongue	male CBA	20	total RNA	biotin	Gene expression data from microdissected cells in murine tongue,normal	MoGene-2_0-st	microdissected lysate 60µl sauf 1 à 80µl RLT	60µl	0,75	0,59	5.5	7.08	2014-04-25	2014-04-25	2014-04-14	2014-04-14	_	yes	microkit +Dnase sans carrier elution par 16µl H2O au total	non
Mouse_TH1	hyperplasia tongue, biological rep1	Mouse_TH1.CEL	Mus musculus, 4-NQO group	Mus musculus	tongue	male CBA	20	total RNA	biotin	Gene expression data from microdissected cells in murine tongue,hyperplasia	MoGene-2_0-st	microdissected lysate 60µl sauf 1 à 80µl RLT	60µl	1	1,244	8.2	14.928	2014-05-12	2014-05-12	2014-04-14	2014-04-14	_	yes	microkit +Dnase sans carrier elution par 16µl H2O au total	non
Mouse_TH2	hyperplasia tongue, biological rep2	Mouse_TH2.CEL	Mus musculus, 4-NQO group	Mus musculus	tongue	male CBA	16	total RNA	biotin	Gene expression data from microdissected cells in murine tongue,hyperplasia	MoGene-2_0-st	microdissected lysate 60µl sauf 1 à 80µl RLT	60µl	1,2	1,286	5.1	15.432	2014-05-05	2014-05-05	2014-04-14	2014-04-14	_	yes	microkit +Dnase sans carrier elution par 16µl H2O au total	non
Mouse_TH3	hyperplasia tongue, biological rep3	Mouse_TH3.CEL	Mus musculus, 4-NQO group	Mus musculus	tongue	male CBA	20	total RNA	biotin	Gene expression data from microdissected cells in murine tongue,hyperplasia	MoGene-2_0-st	microdissected lysate 60µl sauf 1 à 80µl RLT	60µl	5,7	6,04	7.2	72.48	2014-05-06	2014-05-06	2014-04-14	2014-04-14	_	yes	microkit +Dnase sans carrier elution par 16µl H2O au total	non
Mouse_T1	tumor tongue, biological rep1	Mouse_T1.CEL	Mus musculus, 4-NQO group	Mus musculus	tongue	male CBA	20	total RNA	biotin	Gene expression data from microdissected cells in murine tongue,tumor	MoGene-2_0-st	microdissected lysate 60µl sauf 1 à 80µl RLT	80µl	1,1	1,62	7.7	19.44	2014-04-30	2014-04-30	2014-04-14	2014-04-14	_	yes	microkit +Dnase sans carrier elution par 16µl H2O au total	non
Mouse_T2	tumor tongue, biological rep2	Mouse_T2.CEL	Mus musculus, 4-NQO group	Mus musculus	tongue	male CBA	16	total RNA	biotin	Gene expression data from microdissected cells in murine tongue,tumor	MoGene-2_0-st	microdissected lysate 60µl sauf 1 à 80µl RLT	60µl	1,58	2,36	8.4	28.32	2014-05-02	2014-05-02	2014-04-14	2014-04-14	_	yes	microkit +Dnase sans carrier elution par 16µl H2O au total	non
Mouse_T3	tumor tongue, biological rep3	Mouse_T3.CEL	Mus musculus, 4-NQO group	Mus musculus	tongue	male CBA	24	total RNA	biotin	Gene expression data from microdissected cells in murine tongue,tumor	MoGene-2_0-st	microdissected lysate 60µl sauf 1 à 80µl RLT	60µl	2	2,8	9.2	33.6	2014-05-02	2014-05-02	2014-04-14	2014-04-14	_	yes	microkit +Dnase sans carrier elution par 16µl H2O au total	non
Mouse_TD1	dysplasia tongue, biological rep1	Mouse_TD1.CEL	Mus musculus, 4-NQO group	Mus musculus	tongue	male CBA	16	total RNA	biotin	Gene expression data from microdissected cells in murine tongue,dysplasia	MoGene-2_0-st	microdissected lysate 60µl sauf 1 à 80µl RLT	60µl	0,7	0,854	5.2	10.248	2014-05-02	2014-05-02	2014-04-14	2014-04-14	_	yes	microkit +Dnase sans carrier elution par 16µl H2O au total	non
Mouse_TD2	dysplasia tongue, biological rep2	Mouse_TD2.CEL	Mus musculus, 4-NQO group	Mus musculus	tongue	male CBA	24	total RNA	biotin	Gene expression data from microdissected cells in murine tongue,dysplasia	MoGene-2_0-st	microdissected lysate 60µl sauf 1 à 80µl RLT	60µl	2,6	2,9	8	34.8	2014-05-13	2014-05-13	2014-04-14	2014-04-14	_	yes	microkit +Dnase sans carrier elution par 16µl H2O au total	non
Mouse_TD3	dysplasia tongue, biological rep3	Mouse_TD3.CEL	Mus musculus, 4-NQO group	Mus musculus	tongue	male CBA	16	total RNA	biotin	Gene expression data from microdissected cells in murine tongue,dysplasia	MoGene-2_0-st	microdissected lysate 60µl sauf 1 à 80µl RLT	60µl	1,9	2,12	8	25.44	2014-05-13	2014-05-13	2014-04-14	2014-04-14	_	yes	microkit +Dnase sans carrier elution par 16µl H2O au total	non
