# Supplementary material for: The dynamics of gene expression changes in a mouse model of oral tumorigenesis may help refine prevention and treatment strategies in patients with oral cancer
Source: Oncotarget. 2016 Mar 24;7(24):35932–45. doi: 10.18632/oncotarget.8321 (PMC5094973; doi:10.18632/oncotarget.8321)
Supplement: Supplementary file 3 [file oncotarget-07-35932-s003.xlsx]

## Sheet: Feuil1
GENE SET	TGS	TGS	TGS	TGS	EGS	EGS	EGS	EGS	IGS	IGS	IGS	IGS	LGS	LGS	LGS	LGS	PGS	PGS	PGS	PGS
OVER/UNDER-EXPRESSION	UP	UP	DN	DN	UP	UP	DN	DN	UP	UP	DN	DN	UP	UP	DN	DN	UP	UP	DN	DN
NUMBER OF GENES	584	514	753	508	180	152	283	225	24	18	71	55	57	49	50	35	180	162	224	179
ORGANISM	Mouse	Human	Mouse	Human	Mouse	Human	Mouse	Human	Mouse	Human	Mouse	Human	Mouse	Human	Mouse	Human	Mouse	Human	Mouse	Human
	Hlf	HLF	sept5	SEPT5	1110008F13Rik	C20orf24	1700047M11Rik	KRTAP4-4	1700024B05Rik	C15orf48	2300005B03Rik	LYNX1	A630089N07Rik	ACTN1	4933403O03Rik	ACER1	2610001J05Rik	LINC00998	sept5	SEPT5
	Pthlh	PTHLH	1700030N03Rik	C6orf15	1810011O10Rik	C8orf4	2300003K06Rik	TMEM45A	AA467197	APOL3	2310002L09Rik	C1orf68	Actn1	BHLHE22	Acer1	ALDH3A1	2610524H06Rik	KIAA1551	1700030N03Rik	C6orf15
	Cma2	PI15	1700047G07Rik	C2orf54	2700094K13Rik	C11orf31	2310002F09Rik	C2orf54	Apol9b	CASP4	2310050C09Rik	ACTA1	Bhlhe22	CA5B	Aldh3a1	APCDD1	2810474O19Rik	KIAA1430	1700052I22Rik	LOC646862
	Pi15	SERPINA3	1700047M11Rik	LOC646862	Adm	ADM	2310005G13Rik	KRTAP13-2	Casp4	CRABP2	A630019I02Rik	ATP2A1	Car5b	CASP6	Apcdd1	ATP2B4	4933411K20Rik	C1orf43	2300002M23Rik	C2orf78
	Serpina3i	ZNF594	1700052I22Rik	KRTAP13-2	AI506816	AKIRIN1	2310007B03Rik	KRTAP13-2	Crabp2	DAP	Acta1	CD36	Casp6	CD80	Atp2b4	ATP6V0E2	4933434E20Rik	AAAS	2310014L17Rik	C1orf116
	Csn1s1	BHLHE22	2300002M23Rik	C1orf68	Akirin1	AKR1B10	2310034C09Rik	KRTAP13-1	Dap	GPNMB	Atp2a1	CDSN	Cd80	CDCP1	Atp6v0e2	CCBL1	A930007A09Rik	ACO1	2310034O05Rik	AADACL2
	Zfp442	S100G	2300003K06Rik	KRTAP13-2	Akr1b8	AKT3	2310057N15Rik	ACADM	Gm7897	HLA-A	AY761184	CKM	Cdcp1	CDHR1	C130079G13Rik	CCND2	Aaas	ADARB1	2810055G20Rik	ABI3BP
	Bhlhe22	CLDN8	2300005B03Rik	C1orf116	Akt3	ANXA3	2310061N02Rik	ACE2	Gpnmb	PYHIN1	Cd36	CLMN	Cdhr1	CHCHD1	Ccbl1	DKKL1	Aco1	AIP	3300005D01Rik	ACOX2
	S100g	CA5B	2310002F09Rik	AADAC	Anxa3	APEX2	2310079G19Rik	ADA	H2-K1	IRGM	Cdsn	COBL	Chchd1	CLDN8	Ccnd2	EPB41L4B	Adarb1	ALDH1A3	4930433I11Rik	ACSL1
	Cldn8	IL20RA	2310002L09Rik	AADACL2	Apex2	APLNR	4930438A08Rik	ADD3	Ifi202b	LGALS9B	Ckm	COX6A2	Cldn8	COTL1	Defb3	FABP6	Aip	ANAPC15	4930471L23Rik	ACTL7B
	Car5b	MAN1A1	2310005G13Rik	ACADM	Aplnr	AQP9	4930442J19Rik	AIF1L	Irgm1	MAL	Clmn	COX7A1	Cma2	CXCL2	Defb5	FYN	Aldh1a3	ANGPTL4	4930593A02Rik	ADAL
	Il20ra	LILRB3	2310007B03Rik	ACE2	Aqp9	AREG	5430427M07Rik	AKR1E2	Lgals9	PLIN2	Cobl	CPA4	Cotl1	DRAM1	Dkkl1	GDPD1	Anapc15	ANXA1	A930016O22Rik	ADH6
	Man1a	TGFBI	2310014L17Rik	ACER1	Areg	B2M	Acadm	ANO2	Ly6c2	PRELID2	Cox6a2	CRABP1	Cxcl1	DSE	Eif2s3y	NAT8	Angptl4	APOL2	AA986860	AIM1L
	Gm14548	PARM1	2310034C09Rik	ACOX2	B2m	CSTA	Ace2	ANO9	Mal	PSMB9	Cox7a1	CRYAB	Dram1	EOMES	Epb4.1l4b	HIST1H4I	Anxa1	APRT	Aadacl2	AKAP7
	Tgfbi	LRAT	2310034O05Rik	ACSL1	BC117090	BCL2A1	Ada	ANXA9	Mcpt1	IFI16	Cox8b	CSRP3	Dse	EYA2	Esp38	HPSE	Apol8	ARHGEF15	Abi3bp	ALDH1A1
	Parm1	HTR1B	2310050C09Rik	ACTA1	Bcl2a1a	BUB1	Add3	APOC1	Mcpt2	RBP1	Cpa4	DES	Eomes	FAM20A	Fabp6	HS3ST1	Aprt	BEX1	Acox2	ALOXE3
	Tnfrsf23	CHCHD1	2310057N15Rik	ACTL7B	Bub1	CCL11	Aif1l	ARHGAP29	Plin2	SAMHD1	Crabp1	DPT	Eya2	FLNA	Fyn	IL36RN	Arhgef15	BLCAP	Acsl1	ANKRD35
	Lrat	PXDC1	2310061N02Rik	ADA	Ccl11	CCL13	Akr1e1	ARHGEF26	Prelid2	TFB2M	Cryab	ENO3	Fam20a	GGCT	Gdpd1	KDM5D	BC037704	BMP1	Actl7b	ANO8
	Htr1b	DSE	2310079G19Rik	ADAL	Ccl2	CCL8	Ano2	ARHGEF37	Psmb9		Csrp3	FETUB	Flna	CCNB1	Gm11128	KRT4	Bex2	BNC1	Adal	APPL2
	Chchd1	COTL1	2410021H03Rik	ADD3	Ccl8	CDC20	Ano9	ASPRV1	Pyhin1		Des	FXYD1	Ggct	GNG11	Hist1h4h	MIR361	Blcap	C1GALT1	Adh6a	ARHGAP26
	Pxdc1	SYNJ2BP	2810055G20Rik	ADH1C	Cdc20	CDH5	Anxa9	ATP8A1	Rbp1		Dpt	HOMER2	Gm20257	GRIK3	Hpse	MUC15	Bmp1	KIAA1524	Aim1l	ARHGAP40
	Gm6921	ACTN1	3300005D01Rik	AHSG	Cdh5	CDK1	Aox4	BAMBI	Samhd1		Eno3	HRNR	Gm5593	HTR1B	Hs3st1	OR4X2	Bnc1	CALD1	Akap7	ARRDC4
	Mirlet7e	DRAM1	4930433I11Rik	AIF1L	Cdk1	CENPA	Apoc1	BGLAP	Scgb2b27		Fetub	KPRP	Gm6921	IL20RA	Ighv5-4	PAPL	C1galt1	CAPG	Aldh1a7	ASB17
	Dse	SULT1E1	4930438A08Rik	AIM1L	Cenpa	CENPW	Arhgap29	BMP4	Tfb2m		Fxyd1	KRT10	Gng11	LAMC2	Il1f5	PCDHAC1	C330027C09Rik	CAPNS1	Aloxe3	ASPN
	Cotl1	PDE8A	4930442J19Rik	AKAP7	Cenpw	CEP55	Arhgef26	SP140			Homer2	LUM	Grik3	LILRB4	Kdm5d	SDR16C5	Cald1	CA12	Ankrd35	ATG9B
	Trbj2-3	SLC2A12	4930471L23Rik	AKR1E2	Cep55	COA3	Arhgef37	CALML3			Hrnr	MB	Htr1b	LRAT	Krt4	SERPINB4	Capg	CA2	Ano8	ATP10B
	Tmem150cos	TNC	4930593A02Rik	ALDH3A1	Coa3	COPRS	Asprv1	CAPSL			Kprp	MFAP4	Il20ra	MPV17L2	Lce3f	SERPINB4	Capns1	CCDC109B	Appl2	ATP1B1
	Synj2bp	AREG	4933403O03Rik	ALOXE3	Coprs	CPE	Atp5c1-ps	CATSPERG			Krt10	MIR106A	Lamc2	NAT8L	Mir361	SERPING1	Car12	CCNB1	Arhgap26	ATP6V0A2
	Actn1	NT5E	5430427M07Rik	ANGPTL1	Cpe	CSTB	Atp8a1	CDO1			Lce1a1	MIR28	Lilrb4	NT5E	Muc15	SLC28A3	Car2	CD81	Arhgap40	AVIL
	Dram1	LAMC2	A630019I02Rik	ANKRD35	Csn1s1	CTSC	Bambi	CES1			Lce1c	MSTN	Lrat	NUF2	Olfr1265	SLURP1	Ccdc109b	CDH3	Arrdc4	B3GALT2
	Sult1e1	NUF2	A730020E08Rik	ANO2	Cstb	CTSS	Bglap3	CHAC1			Lce1j	MSX2	Mir1a-2	PARM1	Olfr1504	TIMP3	Ccnb1	CEBPD	Asb17	CTSL
	Pde8a	AKR1C1	A930016O22Rik	ANO8	Ctsc	CXCL9	Bmp4	CHL1			Lce1m	MYBPC1	Mirlet7e	PDE8A	Olfr61	TPPP3	Cd81	CENPN	Aspn	CAMKV
	Gm20257	CCNB1	AA986860	ANO9	Ctss	CYP7B1	C130026I21Rik	CLIC3			Lce3b	MYH1	Mpv17l2	PTPRZ1	Olfr960	TST	Cdh3	CENPQ	Atg9b	CAMSAP3
	Slc2a12	SNORD14B	Aadac	ANPEP	Cxcl9	DUSP6	Calml3	CMTM8			Lce3c	MYH4	Nat8l	RUNX1	Papl	UGT2B28	Cebpd	CLPTM1L	Atp10b	CASQ1
	Tnc	PTPRZ1	Aadacl2	ANXA9	Cyp7b1	EEF1G	Capsl	CPM			Lce3d	MYLPF	Nt5e	S100G	Pcdhac1	ZNF43	Cenpn	CRYGD	Atp1b1	CCDC80
	Areg	PMF1	Abca8a	APCDD1	Dusp6	EMCN	Catsperg1	CRISP3			Lce3e	MYOM1	Nuf2	SERPINA3	Sdr16c5		Cenpq	CSTA	Atp6v0a2	CDKL5
	Nt5e	U8	Abi3bp	APPL2	Eef1g	ENG	Cdo1	CRLF3			Lor	MYOT	Parm1	SERPINE1	Serpinb3a		Clptm1l	CTSB	Avil	CDNF
	Lamc2	GNG11	Acadm	ARHGAP26	Emcn	FABP4	Ces1d	CRNN			Lum	NCCRP1	Pde8a	SLC2A12	Serpinb3b		Crygd	CWC22	B3galt2	CILP
		GGCT	Ace2	ARHGAP29	Eng	FAM213A	Chac1	CSRP2			Mb	NEB	Ptprz1	SMO	Serping1		Csta1	DPAGT1	BC051665	CKMT2
	Nuf2	SNORD92	Acer1	ARHGAP40	Fabp4	FBLIM1	Chd3os	CTSL			Mfap4	PFKM	Runx1	U8	Slc28a3		Ctsb	DSG3	Camkv	CLCN1
	Akr1c13	SMO	Acox2	ARHGEF26	Fam213a	FCF1	Chl1	CTTNBP2			Mir106a	PGAM2	S100g	SNORD92	Slurp1		Cwc22	DTX3	Camsap3	CLDN10
	Gm5593	CD80	Acsl1	ARHGEF37	Fblim1	FOSL1	Clic3	CYP2F1			Mir28	PTN	Serpina3i	SPC25	Timp3		Dpagt1	EIF4EBP1	Casq1	CLN8
	Snord14a	RUNX1	Acta1	ARRDC4	Fcf1	FSCN1	Cmtm8	CYP2S1			Mir3074-2	PVALB	Serpine1	ST3GAL4	Tppp3		Dsg3	EMC7	Ccdc80	CLU
	Ptprz1	STOM	Actl7b	ASB17	Fosl1	GCLC	Cpm	DAPL1			Mstn	RBP7	Slc2a12	STOM	Tst		Dtx3	ENAH	Cdkl5	CNST
	Pmf1	SHCBP1	Ada	ASPN	Fscn1	GCLM	Crisp1	DCN			Msx2	RPTN	Smo	SULT1E1	Ugt2b38		Eif4ebp1	ENTPD7	Cdnf	CRIP1
	Snord118	HIGD1B	Adal	ASPRV1	Gclc	GIPC2	Crlf3	DMPK			Mybpc1	SLC12A2	Snord118	SYNJ2BP	Vmn1r207-ps		Emc7	EPHB2	Cilp	CROT
	Gng11	EOMES	Add3	ATG9B	Gclm	GLI3	Crnn	DNASE1L2			Myh1	SMPX	Snord92	TGFBI	Vmn1r45		Enah	EXT1	Ckmt2	CTNNBIP1
	Ggct	CPE	Adh1	ATP10B	Gipc2	GLYAT	Csrp2	DSG4			Myh4	SMS	Spc25	TMIGD1	Zfp458		Entpd7	FAIM	Clcn1	CYB561
	Gm15128	PTGS2	Adh6a	ATP1A2	Gli3	LILRB3	Cts6	ECM1			Mylpf	TCAP	St3gal4	TNC			Ephb2	FAM110C	Cldn10	CYP3A7
	Snord92	CXCL2	Ahsg	ATP1B1	Glyat	CISD3	Cttnbp2	EFEMP1			Myom1	TNNC2	Stom				Ext1	FAM20C	Cln8	LPPR4
	Smo	CASP6	Aif1l	ATP2A1	Gm12191	GSTP1	Cyp2f2	ELMOD1			Myot	TNNI2	Sult1e1				Faim	FMNL2	Clu	DBP
	Cd80	CDHR1	Aim1l	ATP2B4	Gm14548	CSTA	Cyp2s1	EMP1			Nccrp1	TNNT3	Synj2bp				Fam110c	FNDC3B	Cnst	DENND1B
	Gm3164	TMPRSS11E	Akap7	ATP6V0A2	Gm14719	GSR	Dapl1	EPS8L1			Neb	TTN	Tgfbi				Fam20c	GIMAP4	Crct1	DHRS9
	Runx1	EEF1G	Akr1e1	ATP6V0E2	Gm14964	GSTA3	Dcn	F3			Pfkm	TXLNB	Tmem150cos				Fmnl2	GJB2	Crip1	DIRAS1
	Stom	SLIT2	Aldh1a7	ATP8A1	Gm15128	GSTP1	Defa22	FAM3B			Pgam2	XIRP2	Tmigd1				Fndc3b	C4orf26	Crot	DLX3
	Shcbp1	EYA2	Aldh3a1	AVIL	Gm15293	H2AFZ	Defa-ps12	FAR2			Ptn		Tnc				Gimap4	TCTE3	Ctnnbip1	DOCK11
	Higd1b	TMIGD1	Aloxe3	B3GALT2	Gm20267	HBEGF	Dmpk	FMO2			Pvalb		Traj44				Gjb2	UQCRH	Cyb561	DOCK8
		MPV17L2	Angptl1	BAIAP2	Gm3164	HEG1	Dnase1l2	FNDC9			Rbp7						Gm1045	GMDS	Cyp3a13	DSG1
	Traj44	NAT8L	Ankrd35	BAMBI	Gm3591	HIGD1B	Dsg4	FSD1L			Rptn						Gm10615	GPX1	D3Bwg0562e	DUSP5
	Eomes	INHBA	Ano2	BGLAP	Gm3934	HIST1H2AK	Dynap	FXYD4			Slc12a2						Gm20748	GRN	D630041G03Rik	ECM2
	Cpe	GRIK3	Ano8	BMP4	Gm5416	HIST2H2AC	Ecm1	FZD3			Sln						Gm3278	GSS	Dbp	EPB41L3
	Ptgs2	LILRB4	Ano9	CALML3	Gm5451	IER3	Efemp1	GADD45B			Smpx						Gm3417	GUSB	Defb10	ESYT3
	Cxcl1	SERPINE1	Anpep	CAMKK1	Gm6548	IFITM2	Elmod1	GAS7			Sms						Gm5087	HAS3	Defb4	EVI5L
	Casp6	SPC25	Anxa9	CAMKV	Gmcl1l	IGSF8	Emp1	GLB1L2			Tcap						Gm5446	HAUS2	Defb48	EVPL
	Cdhr1	NT5DC2	Aox4	CAMSAP3	Gsr	IL1B	Eps8l1	KRTAP9-1			Tnnc2						Gm9763	HIF1A	Defb6	FAM83A
	Tmprss11e	FAM20A	Apcdd1	CAPSL	Gsta3	IL36G	F3	KRTAP2-1			Tnni2						Gmds	HIST2H2BF	Dennd1b	FAM84A
	Eef1g	ST3GAL4	Apoc1	CASQ1	Gstp1	IL2RG	Fam3b	KRTAP4-8			Tnnt3						Gpx1	HMMR	Dhrs9	FBXO32
	Slit2	AQP9	Appl2	CATSPERG	H2afz	INHBA	Far2	KRTAP4-2			Traj24						Grn	HOMER3	Diras1	FBXO45
	Eya2	CDCP1	Arhgap26	CCBL1	Hbegf	KCTD12	Flg	KRTAP9-1			Ttn						Gss	HTATIP2	Dlx3	FIGF
	Tmigd1	FLNA	Arhgap29	CCDC80	Heg1	KIFC1	Fmo2	KRTAP9-1			Txlnb						Gusb	IAH1	Dock11	FMO1
	Mpv17l2	CPD	Arhgap40	CCND2	Higd1b	KLF7	Fmo9	KRTAP4-9			Xirp2						Has3	ICOSLG	Dock8	FOXP2
	Nat8l	SNX24	Arhgef26	CD36	Hist1h2ac	KLK6	Fndc9	KRTAP2-4									Haus2	IL17B	Dsg1a	FPR3
	Inhba	FAM136A	Arhgef37	CD82	Hist2h2ac	KRT6B	Fsd1l	KRTAP2-4									Hif1a	IL19	Dusp5	GABBR1
	Grik3	HIST1H2AK	Arrdc4	CDKL5	Ier3	LAGE3	Fxyd4	LOC101928761									Hist2h2bb	IL33	Ecm2	GBA2
	A630089N07Rik	CDC25C	Asb17	CDNF	Ifitm2	LRR1	Fzd3	ZNF14									Hmmr	IL4R	Epb4.1l3	EIF1AY
	Mir1a-2	UBE2C	Aspn	CDO1	Igkv14-130	LRRC8B	Gadd45b	FTHL17									Homer3	KRT17	Esyt3	GM2A
	Lilrb4	ICOSLG	Asprv1	CES1	Igkv2-112	LRRC8C	Gas7	SLC10A4									Htatip2	LIPN	Evi5l	GSDMA
	Serpine1	BNC1	Atg9b	CHAC1	Igkv4-74	LY96	Glb1l2	KRTAP15-1									Iah1	LSM1	Evpl	HEPHL1
	Spc25	SLC16A14	Atp10b	CHL1	Igsf8	MAN1A1	Gm1110	UBALD2									Icosl	LSM8	Fam83a	HHIP
	Nt5dc2	TENM3	Atp1a2	CILP	Il1b	MAPK6	Gm11559	GNAT3									Ighv9-2	MAD2L1	Fam84a	HMCN1
	Fam20a	ANXA3	Atp1b1	CKM	Il1f9	MGP	Gm11562	GNGT1									Il17b	MAP1B	Fbxo32	KLHL41
	St3gal4	SLC30A5	Atp2a1	CKMT2	Il2rg	MIR31	Gm11563	GPC3									Il19	MET	Fbxo45	LDLRAD3
	Aqp9	ANTXR2	Atp2b4	CLCN1	Inhba	MMP12	Gm11564	GPLD1									Il33	METTL21A	Figf	LEF1
	Cdcp1	ADPRM	Atp5c1-ps	CLDN10	Kctd12	MRPS14	Gm11567	GPR64									Il4ra	MFSD1	Fmo1	LGALSL
	Flna	CKS1B	Atp6v0a2	CLIC3	Kifc5b	MTAP	Gm11568	GRAMD1C									Krt17	MIEN1	Foxp2	LMOD2
	Cpd	ITGA1	Atp6v0e2	CLMN	Klf7	MTHFS	Gm11595	GRIN3A									Lipn	MMD	Fpr-rs7	LNX1
	Snx24	PRIMPOL	Atp8a1	CLN8	Klk6	NAIP	Gm11937	GSN									Lsm1	MPP1	Gabbr1	LPIN3
	Fam136a	BRCA1	Avil	CLU	Klra7	NCAPG	Gm11938	HBB									Lsm8	MS4A7	Gba2	LRP4
	Ly6c1	ELK3	AY761184	CMTM8	Krt6b	NT5DC2	Gm12814	HPGD									Ly6a	MSN	Gm10220	LRRC20
	Hist1h2ac	CCL11	B020014A21Rik	CNST	Lage3	NUTF2	Gm14623	HSBP1L1									Mad2l1	MYO1B	Gm10558	MAP2
	Cdc25c	CDKN2AIPNL	B3galt2	COBL	Lrr1	OAS1	Gm19337	HYAL4									Map1b	MYOF	Gm12002	MAPK13
	Ube2c	RUVBL1	Baiap2	COX6A2	Lrrc8b	OMA1	Gm19597	IFITM2									Met	NABP2	Gm16364	MEOX2
	Icosl	PITPNC1	Bambi	COX7A1	Lrrc8c	PBK	Gm20045	IGFBP5									Mettl21a	NAV1	Gm16404	MICAL2
	Bnc1	PIN4	BC051665	CPA4	Ly96	PCDHGA11	Gm2240	IL18									Mfsd1	NCEH1	Gm19788	MIR371A
	Slc16a14	SUSD1	Bglap3	CPED1	Man1a	PGAM1	Gm5132	ISL1									Mien1	NINJ1	Gm20038	MIR335
	Tenm3	CA2	Bmp4	CPM	Mapk6	PHLDA1	Gm5595	KAZALD1									Mir302b	NRIP1	Gm2016	MIR599
	Anxa3	BEX1	Bpifa5	CRABP1	Mgp	PI15	Gm5634	KCTD4									Mir3097	NSMCE1	Gm2a	MME
	Slc30a5	EPGN	C130026I21Rik	CRIP1	Mir31	PLET1	Gm5868	KLK15									Mmd	NUBP2	Gm4598	MOSPD1
	Antxr2	ZCCHC17	C130079G13Rik	CRLF3	Mmp12	PLOD2	Gm5965	KRT15									Mpp1	NUP37	Gm5067	MYO6
	Adprm	PRAF2	Calcb	CRNN	Mrps14	PMF1	Gm6468	KRT23									Ms4a7	ORM1	Gm5947	MYOZ1
	Cks1b	FSCN1	Calml3	CROT	Mtap	POLR2G	Gm7367	KRT24									Msn	OSMR	Gm6222	MYOZ2
	Itga1	CWC22	Camkk1	CRYAB	Mthfsl	PPARD	Gm9241	KRT31									Myo1b	PCDHB8	Gm8212	NAIP
	Primpol	MTAP	Camkv	CSRP2	Naip6	PREB	Gnat3	KRT31									Myof	PCDHB16	Gm8220	NEBL
	Brca1	GSR	Camsap3	CSRP3	Ncapg	PROCR	Gngt1	KRT34									Nabp2	PCDHB12	Gsdma	NEDD4L
	Elk3	LRRC4	Capsl	CTNNBIP1	Nt5dc2	PRR11	Gpc3	KRT35									Nav1	PDE7A	H19	NPR3
	Ccl11	KIF20B	Casq1	CTTNBP2	Nutf2	PSMB10	Gpld1	KRT36									Nceh1	PDIA4	Hephl1	NRAP
	Cdkn2aipnl	CENPQ	Catsperg1	CYB561	Oas1g	PSMD5	Gpr64	KRT39									Ninj1	PDLIM7	Hhip	NT5C3A
	Ruvbl1	DUSP6	Ccbl1	CYBRD1	Oma1	PSPH	Gramd1c	KRT76									Nrip1	PHF10	Hmcn1	NTS
	Pitpnc1	FABP4	Ccdc80	CYP2A6	Pbk	PTGS2	Grin3a	KRT78									Nsmce1	PHLDB2	Ighv1-34	OR4C15
	Pin4	GEMIN2	Ccnd2	CYP2F1	Pcdhga11	PTHLH	Gsn	KRT80									Nubp2	PIGC	Klhl41	OR4F3
	Susd1	MET	Cd36	CYP2S1	Pgam1	PXDC1	Hbb-b1	KRT81									Nup37	PIGF	Lce3a	OR10V1
	Car2	PLOD2	Cd82	CYP3A7	Phlda1	RPL13	Hbb-bs	KRT81									Oaz1-ps	PLAU	Ldlrad3	OR1E1
	Bex2	BMP1	Cdkl5	LPPR4	Pi15	RPL30	Hpgd	KRT84									Orm1	PLSCR1	Lef1	OR1A1
	Epgn	GMNN	Cdnf	DAPL1	Plet1	RPL34	Hsbp1l1	KRT86									Osmr	PMCH	Lgalsl	OR2A5
	Zcchc17	FBLIM1	Cdo1	DBP	Plod2	RPL35A	Hyal4	KRTAP13-2									Pcdhb16	POMP	Lmod2	OR6B1
		ST3GAL6	Cdsn	DCN	Pmf1	RRM1	Ifitm7	KRTAP1-1									Pcdhb17	PRKAR1A	Lnx1	OTUB2
	Praf2	CSTA	Ces1d	DDX26B	Polr2g	S100A8	Igfbp5	KRTAP13-1									Pcdhb19	PTPRK	Lpin3	PADI1
	Fscn1	RCAN1	Ces2f	DENND1B	Ppard	S100A9	Igkv4-55	KRTAP1-5									Pde7a	RAB31	Lrp4	PCDH19
	Cwc22	L3MBTL2	Chac1	DES	Preb	SELM	Igkv9-120	KRTAP1-5									Pdia4	RANBP17	Lrrc20	PDE9A
	Mtap	KIAA1430	Chd3os	DHRS9	Procr	SERPINA1	Il18	KRTAP2-4									Pdlim7	RBPMS	Map2	C1orf170
	Gsr	PARPBP	Chl1	DIRAS1	Prr11	SERPINA3	Isl1	KRTAP26-1									Phf10	RHBDL2	Mapk13	PIK3CB
	Lrrc4	CPNE8	Cilp	DKKL1	Psmb10	SERPINB1	Kazald1	KRTAP27-1									Phldb2	RHOC	Marcksl1-ps4	PLA2G16
	Kif20b	E2F8	Ckm	DLG2	Psmd5	SFT2D1	Kctd4	KRTAP3-1									Pigc	RIPK1	Meox2	PLB1
	Cenpq	LSM3	Ckmt2	DLX3	Psph	SGPP2	Klk15	KRTAP3-3									Pigf	RNF122	Mical2	PLCXD2
	Dusp6	IGSF8	Clcn1	DMPK	Ptgs2	SHCBP1	Krt15	KRTAP3-3									Plau	RPL6	Mir1192	PLEKHA2
	Fabp4	HAS3	Cldn10	DNASE1L2	Pthlh	SLC16A14	Krt23	KRTAP4-7									Plscr1	RUNDC1	Mir1941	PLEKHN1
	Mir3074-1	ITGA6	Clec2e	DOCK11	Pxdc1	SLC20A1	Krt24	KRTAP4-9									Pmch	SCARB2	Mir20a	PLK3
	Gemin2	RANBP17	Clic3	DOCK8	Rpl13	SLC2A1	Krt31	KRTAP4-3									Pomp	SEC61B	Mir290	PLXDC2
	Met	TXNDC12	Clmn	DPT	Rpl30	SLC3A2	Krt33a	KRTAP4-7									Prkar1a	SIAH3	Mir335	POU2F3
	Plod2	ATXN1	Cln8	DSG1	Rpl34	SLC7A11	Krt34	KRTAP4-9									Ptprk	SKA2	Mir568	PRDM1
	Bmp1	ADARB1	Clu	DSG4	Rpl35a	SLCO2A1	Krt35	KRTAP4-7									Rab31	SKA3	Mir599	PRDX6
	Gmnn	MRPS23	Cmtm8	DUSP14	Rrm1	SLFN12	Krt36	KRTAP4-2									Ranbp17	SLC30A5	Mme	PRKCH
	Fblim1	TPX2	Cmya5	DUSP18	S100a8	SLFN13	Krt39	KRTAP9-6									Rbpms	SLC35A1	Mospd1	PSORS1C2
	St3gal6	PROCR	Cnst	DUSP5	S100a9	SLIT2	Krt76	KRTAP9-1									Rhbdl2	SLC4A7	Myo6	PTGFR
	Stfa1	GEMIN7	Cobl	ECM1	Selm	SNORD14B	Krt78	KRTAP1-3									Rhoc	SLC7A8	Myoz1	RNF208
	Rcan1	FAM20C	Cox6a2	ECM2	Serpina1b	SNORD14E	Krt80	LIPK									Ripk1	SLITRK5	Myoz2	RNF39
	L3mbtl2	FBL	Cox7a1	EEPD1	Serpina3g	SNORD45	Krt81	LIPM									Rnf122	SPATA6	Naip1	RPL10
	4933411K20Rik	CCNB1	Cox8b	EFEMP1	Serpinb1a	SPRR1A	Krt83	LMO7									Rpl6	SPDL1	Nebl	RUNDC3A
	Parpbp	NUTF2	Cpa4	ELMOD1	Sft2d1	SQRDL	Krt84	LRRC15									Rundc1	SPON2	Nedd4l	S100A7A
	Cpne8	H2AFZ	Cped1	EMP1	Sgpp2	TACC3	Krt86	LURAP1L									Scarb2	SREK1IP1	Npr3	SCN7A
	E2f8	CRELD2	Cpm	ENO3	Shcbp1	TENM3	Krtap13	LYG1									Sec61b	STAB1	Nrap	SDCBP2
	Lsm3	KCNK1	Crabp1	EPB41L3	Slc16a14	TFDP1	Krtap1-3	LYPD2									Siah3	CSTA	Nt5c3	SEC14L1
	Igsf8	EMCN	Crct1	EPB41L4B	Slc20a1	TMEM117	Krtap13-1	LYRM7									Ska2	CSTA	Nts	SH3GL2
	Has3	SMC2	Crip1	EPS8L1	Slc2a1	TMEM204	Krtap14	MICALCL									Ska3	STK38L	Olfr1214	SIM2
	Itga6	DPY19L1	Crisp1	ESYT3	Slc3a2	TMPRSS11B	Krtap1-4	MIR186									Slc30a5	SULT1B1	Olfr1303	SLC37A2
	Ranbp17	ARHGEF15	Crlf3	EVPL	Slc7a11	TMPRSS11E	Krtap1-5	MIR32									Slc35a1	SUSD1	Olfr1417	SLC6A19
	AI506816	C1GALT1	Crnn	F3	Slco2a1	TOP2A	Krtap2-4	MIR99A									Slc4a7	SYCE2	Olfr1420	SLC9A3
	Txndc12	HIRIP3	Crot	FABP6	Slfn2	TPSB2	Krtap26-1	MIRLET7D									Slc7a8	TAGLN2	Olfr259	SLITRK2
	Atxn1	AKR1C1	Cryab	FAM3B	Slfn9	TRBC2	Krtap27-1	MLC1									Slitrk5	TKT	Olfr311	SLPI
	Adarb1	CENPL	Csrp2	FAM83A	Slit2	TRMT112	Krtap3-1	NAALADL2									Spata6	TNFRSF10A	Olfr389	SNORA5C
	Mrps23	SULT1B1	Csrp3	FAM84A	Snord14a	UBE2C	Krtap3-2	NDRG2									Spdl1	TNFRSF12A	Olfr43	SORBS1
	Tpx2	GLYAT	Ctnnbip1	FAR2	Snord14e	ZDHHC6	Krtap3-3	NLRP10									Spon2	TPP1	Olfr448	SPTLC3
	Procr	CAPNS1	Cts6	FBXO32	Snord45b		Krtap4-1	NMU									Srek1ip1	TRAM1	Olfr449	STRA13
	Gemin7	EPHB2	Cttnbp2	FBXO45	Speer4c		Krtap4-13	OR8K3									Stab1	TRAPPC2L	Otub2	STRA6
	Fam20c	RAB31	Cyb561	FETUB	Sprr1a		Krtap4-16	OR6N1									Stfa1	TRIM5	Padi1	SYTL1
	Fbl	ABHD10	Cybrd1	FIGF	Sprr2a3		Krtap4-2	OR9A2									Stfa3	TSPAN3	Pcdh19	TBC1D24
	Ccnb1	SREK1IP1	Cyp2a4	FJX1	Sprr2b		Krtap4-6	OR5P2									Stk38l	TTK	Pde9a	TEX9
	Nutf2	TTK	Cyp2f2	FLT3LG	Sprr2d		Krtap4-7	OR5P2									Sult1b1	UGDH	Perm1	THBS4
	H2afz	NCEH1	Cyp2s1	FMO1	Sprr2e		Krtap4-9	OR7G2									Susd1	UPP1	Pik3cb	THEM4
	Creld2	SERPINA1	Cyp3a13	FMO2	Sprr2f		Krtap5-1	OSBPL1A									Syce2	WDR74	Pla2g16	TMEM184A
	Kcnk1	ALG5	D3Bwg0562e	FNDC9	Sprr2g		Krtap9-1	P2RY4									Tagln2	ZDHHC18	Plb1	TMEM56
	Emcn	APOL2	D630041G03Rik	FOXA1	Sprr2h		Krtap9-3	PAQR5									Tdh	ZYX	Plcxd2	TNFRSF19
	Smc2	CENPE	Dapl1	FSD1L	Sprr2i		Lce1a2	PCDHA7									Tkt		Plekha2	TNXB
	Scgb2b27	NRIP1	Dbp	FUT2	Sprr2j-ps		Lce1b	PDLIM3									Tmprss11g		Plekhn1	TOB1
	Mir302b	MAD2L1	Dcn	FXYD1	Sqrdl		Lce1d	PDLIM4									Tnfrsf10b		Plk3	TPPP
	Dpy19l1	PMCH	Ddx26b	FXYD4	Tacc3		Lce1e	PDZD2									Tnfrsf12a		Plxdc2	TSGA10
	Arhgef15	CDH3	Defa22	FYN	Tenm3		Lce1f	PIK3R3									Tpp1		Pou2f3	TSPAN7
	BC037704	MIS18A	Defa-ps12	FZD3	Tfdp1		Lce1g	PIR									Tram1		Prdm1	UACA
	C1galt1	MEST	Defb10	GABBR1	Tmem117		Lce1h	PLAGL1									Trappc2l		Prdx6	USP2
	Gm10561	SPATA6	Defb3	GADD45B	Tmem204		Lce1i	POF1B									Trbj2-4		Prkch	USP54
	Hirip3	DEFB1	Defb4	GAS7	Tmprss11bnl		Lce1k	PORCN									Trim12a		Psors1c2	USP6NL
	Akr1c14	TRBC2	Defb48	GBA2	Tmprss11e		Lce1l	PPL									Tspan3		Ptgfr	VSIG10L
	Cenpl	HMMR	Defb5	GDPD1	Tnfrsf23		Lipk	PRR9									Ttk		Rapgef4os2	WNK2
	Sult1b1	SNORD45	Defb6	GDPD3	Top2a		Lipm	CEACAM21									Tunar		Rnf208	YOD1
	Glyat	HAUS2	Dennd1b	GEMIN4	Tpsab1		Lmo7	PTGER3									Ugdh		Rnf39	ZDHHC9
	Capns1	ACTR1B	Des	GGH	Trbc2		Lrrc15	RAPGEF4									Upp1		Rpl10	ZNF354B
	Ephb2	BIRC5	Dhrs9	GLB1L2	Trbj2-3		Lurap1l	RASGEF1B									Urah		Rundc3a	ZNF618
	Rab31	RPL36AL	Diras1	KRTAP2-1	Trmt112		Lyg1	RASSF9									Wdr74		S100a7a	ZNF711
	Abhd10	MRPS14	Dkkl1	KRTAP4-8	Ube2c		Lypd2	RNASE1									Zdhhc18		Scn7a	ZSCAN2
	Srek1ip1	SLC2A1	Dlg2	KRTAP4-9	Zdhhc6		Lyrm7	RNF223									Zyx		Sdcbp2
	Ttk	DPAGT1	Dlx3	KRTAP2-4			Micalcl	RNY1											Sec14l1
	Nceh1	SELM	Dmpk	KRTAP2-4			Mir186	ROBO2											Sh3gl2
	Serpina1b	CNN3	Dnase1l2	GM2A			Mir1898	RPS16											Sim2
	Alg5	CENPA	Dock11	LOC101928761			Mir1947	SAA1											Skint8
	Apol8	HIST1H2AD	Dock8	ZNF14			Mir1948	SCEL											Slc37a2
	Cenpe	SURF4	Dpt	GAL3ST2			Mir202	SCGB1A1											Slc6a19
	Nrip1	PDE7A	Dsg1a	GNAT3			Mir3095	SELENBP1											Slc9a3
	Mad2l1	TBP	Dsg4	GNGT1			Mir32	SELENBP1											Slitrk2
	Pmch	CDK1	Dusp14	GPC3			Mir5128	SEMA3D											Slpi
	Cdh3	PLAT	Dusp18	GPLD1			Mir5129	SEMA6A											Snora5c
	Mis18a	TSPAN3	Dusp5	GPR64			Mir680-3	SERPINA12											Sorbs1
	Mest	SERINC2	Dynap	GRHL3			Mir99a	SERPINA9											Sp3os
	Spata6	PI4K2B	Ecm1	GRIN3A			Mirlet7d	SERPINB10											Sptlc3
	Defb1	NUBP2	Ecm2	GSDMA			Mlc1	SERPINB11											Srrm4os
	Trbc2	TOP2A	Eepd1	GSN			Naaladl2	SERPINB13											Stra13
	Hmmr	STK38L	Efemp1	GTF2H3			Ndrg2	SERPINB4											Stra6
	Snord45b	CCDC51	Eif2s3y	HBB			Nlrp10	SERPINB7											Sytl1
	Haus2	RAB4A	Elmod1	HEBP2			Nmu	SFI1											Tbc1d24
	Actr1b	IL4R	Emp1	HECA			Olfr1076	SLC15A1											Tex9
	Birc5	MGP	Eno3	HEPHL1			Olfr429	SLC26A9											Thbs4
	Rpl36a	CDC20	Epb4.1l3	HHIP			Olfr459	SLC46A2											Them4
	Gm5446	CCDC109B	Epb4.1l4b	HIST1H4I			Olfr487	SNCAIP											Tiaf2
	Mrps14	SLFN13	Eps8l1	HMCN1			Olfr506	SNTB1											Tmem184a
	Slc2a1	BUB1B	Esp38	HOMER2			Olfr787	SORT1											Tmem56
	Dpagt1	ZSCAN4	Esyt3	HPGD			Olfr830	SPINK6											Tnfrsf19
	Selm	NABP2	Evi5l	HPSE			Osbpl1a	ST6GALNAC1											Tnxb
	Cnn3	ATP13A3	Evpl	HS3ST1			P2ry4	SYT10											Tob1
	Cenpa	RHBDL2	F3	HSBP1L1			Paqr5	TCF7											Tppp
	Hist1h2ab	PREB	Fabp6	HYAL4			Pcdha7	TCHH											Tsga10
	Surf4	ANGPTL4	Fam3b	IGFBP5			Pdlim3	TESC											Tspan7
	Pde7a	CENPW	Fam83a	IL18			Pdlim4	TGM7											Uaca
	Tbp	GOSR2	Fam84a	IL36RN			Pdzd2	TMEM45A											Usp2
	Cdk1	BLCAP	Far2	ISL1			Peg3os	TMPRSS11A											Usp54
	Plat	SEC11A	Fbxo32	KAZALD1			Pik3r3	TMPRSS11F											Usp6nl
	Tspan3	TOMM5	Fbxo45	KCTD4			Pir	TRABD2B											Vmn1r172
	Serinc2	HIST2H2AC	Fetub	KDM5D			Plagl1	TSPAN6											Vmn1r3
	Pi4k2b	HEG1	Figf	KLF12			Pof1b	TXNIP											Vsig10l
	Nubp2	TMPRSS11B	Fjx1	KLHL41			Porcn	UXT											Wnk2
	Top2a	TUBB	Flg	KLK11			Ppl	WFDC2											Yod1
	Stk38l	SERPINB1	Flt3l	KLK14			Prr9	XKRX											Zdhhc9
	Ccdc51	PLK1	Fmo1	KLK15			Psg18	ZAK											Zfp354b
	Rab4a	CRYGD	Fmo2	KLK3			Ptger3	ZBED4											Zfp618
	Il4ra	SPRR1A	Fmo9	KLK9			Rapgef4	ZNF93											Zfp711
	Mgp	TRAM1	Fndc9	KPRP			Rasgef1b	ZNF623											Zscan2
	Cdc20	KIAA1524	Foxa1	KRT15			Rasl2-9	ZSCAN4
	Ccdc109b	LIX1L	Foxp2	KRT23			Rassf9
	Slfn9	MAPK6	Fpr-rs7	KRT24			Rnase1
	Bub1b	CCL13	Fsd1l	KRT31			Rnf223
	Trbj2-4	DDOST	Fut2	KRT32			Rny1
	Zscan4e	CDH5	Fxyd1	KRT31			Robo2
	Nabp2	SLC20A1	Fxyd4	KRT31			Rps16
	Atp13a3	CSTA	Fyn	KRT34			Saa1
	Rhbdl2	PCDHB16	Fzd3	KRT35			Scel
	Preb	CLPTM1L	Gabbr1	KRT36			Scgb1a1
	Angptl4	CTPS1	Gadd45b	KRT39			Scgb2b20
	Cenpw	CDCA8	Gas7	KRT4			Sdr16c6
	Gosr2	PRKAR1A	Gba2	KRT75			Selenbp1
	Blcap	SLC3A2	Gdpd1	KRT76			Selenbp2
	Sec11a	MYO1B	Gdpd3	KRT78			Sema3d
	Tomm5	NINJ1	Gemin4	KRT80			Sema6a
	Hist2h2ac	PCDHGC3	Ggh	KRT81			Serpina12
	Heg1	RPL6	Glb1l2	KRT84			Serpina9
	Tmprss11bnl	MYOF	Gm10220	KRT86			Serpinb10
	Tubb5	SLC36A4	Gm10558	KRTAP13-2			Serpinb11
	Serpinb1a	PCDHB15	Gm1110	KRTAP1-1			Serpinb13
	Plk1	DBF4	Gm11128	KRTAP13-1			Serpinb3c
	Crygd	APRT	Gm11487	KRTAP1-5			Serpinb7
	Sprr1a	SLITRK5	Gm11559	KRTAP2-4			Sfi1
	Pcsk2os1	CHEK2	Gm11562	KRTAP26-1			Slc15a1
	Tram1	CTSB	Gm11563	KRTAP27-1			Slc26a9
	C330027C09Rik	PCDHB12	Gm11564	KRTAP3-1			Slc46a2
	Lix1l	RBPMS	Gm11567	KRTAP3-3			Smok3a
	Mapk6	KIAA1551	Gm11568	KRTAP3-3			Sncaip
	Ccl2	PBX2	Gm11595	KRTAP4-9			Sntb1
	Ddost	ACSL4	Gm11937	KRTAP4-3			Sort1
	Cdh5	MS4A7	Gm11938	KRTAP4-9			Speer4d
	Slc20a1	ST3GAL1	Gm12002	KRTAP1-3			Speer8-ps1
	Csta1	RBP1	Gm12814	LDLRAD3			Spink6
	2500004C02Rik	DTX3	Gm14623	LEF1			St6galnac1
	Pcdhb17	C4orf26	Gm16364	LGALSL			Syt10
	Clptm1l	NSMCE1	Gm16404	LIPK			Tcf7
	Ctps	NCAPG	Gm16894	LIPM			Tchh
	2610524H06Rik	PCDHB11	Gm19269	LMO7			Tcp10b
	Cdca8	GUSB	Gm19274	LMOD2			Tesc
	Prkar1a	IL17B	Gm19337	LNX1			Tgm7
	Slc3a2	TMEM208	Gm19597	LPIN3			Tmem45a
	Myo1b	RRM1	Gm19788	LRP4			Tmprss11a
	Ninj1	TRAPPC2L	Gm20038	LRRC15			Tmprss11f
	Pcdhgc3	MSN	Gm20045	LRRC20			Trabd2b
	Rpl6	FAM110C	Gm2016	LSMEM1			Tspan6
	Myof	IL1B	Gm2240	LUM			Txnip
	Slc36a4	CENPN	Gm2a	LURAP1L			Uxt
	Pcdhb22	GINS1	Gm4559	LYG1			Vmn1r67
	Dbf4	LIPN	Gm4598	LYNX1			Vmn2r78
	Aprt	CMC2	Gm4884	LYPD6			Wfdc2
	Slitrk5	PRC1	Gm5067	LYRM7			Xkrx
	Chek2	PHLDA1	Gm5132	MAL2			Zak
	Ctsb	SLC4A7	Gm5595	MAP2			Zbed4
	Pcdhb19	GLI3	Gm5634	MAPK13			Zfp457
	Rbpms	ZYX	Gm5868	MB			Zfp623
	2810474O19Rik	PDIA4	Gm5947	MEOX2			Zfp958
	Pbx2	CALD1	Gm5965	MFAP4			Zfp97
	Acsl4	MFSD1	Gm6222	MFAP5			Zscan4c
	Ms4a7	FNDC3B	Gm6468	MICAL2
	St3gal1	CD81	Gm7225	MICALCL
	Rbp1	LIMD2	Gm7367	MLC1
	Gm6682	NAV1	Gm8212	MME
	Dtx3	AKIRIN1	Gm8220	MOSPD1
	Gm1045	ENTPD7	Gm8327	MSTN
	Nsmce1	NDC80	Gm9229	MSX2
	Ncapg	C8orf4	Gm9241	MUC15
	Pcdhb21	GSS	Gm9994	MXD1
	Gusb	H2AFX	Gnat3	MYBPC1
	Il17b	SERPINA3	Gngt1	MYH1
	Tmem208	STT3A	Gpc3	MYH14
	Rrm1	PIGC	Gpld1	MYH4
	Trappc2l	RHOC	Gpr64	MYLPF
	Msn	COPRS	Gramd1c	MYO6
	Fam110c	FAIM	Grhl3	MYOM1
	Il1b	PHF10	Grin3a	MYOT
	Cenpn	METTL21A	Gsdma	MYOZ1
	Gins1	FMNL2	Gsn	MYOZ2
	Lipn	MMD	Gtf2h3	NAALADL2
	Cmc2	ALDH1A3	H19	NCCRP1
	Prc1	RNASEH2C	Hbb-b1	NDRG2
	Phlda1	PCDHB8	Hbb-bs	NEB
	Mcpt2	UGDH	Hebp2	NEDD4L
	Slc4a7	YIPF1	Heca	NLRP10
	Gli3	LETMD1	Hephl1	NMU
	Zyx	HMGA1	Hhip	NPNT
	Pdia4	STAB1	Hist1h4h	NPR3
	Cald1	CKAP2	Hmcn1	NRAP
	Mfsd1	PSPH	Homer2	NT5C3A
	Fndc3b	CA12	Hpgd	NTF3
	Cd81	CSTA	Hpse	NTS
	Limd2	UPP1	Hrc	OR4C13
	Nav1	TRIM5	Hrnr	OR4F3
	Akirin1	ENAH	Hs3st1	OR10V1
	Entpd7	PGAM1	Hsbp1l1	OR8D1
	Ndc80	RUNDC1	Hyal4	OR6N1
	Klra7	DEPDC1	Ifitm7	OR1A1
	1810011O10Rik	C20orf24	Igfbp5	OR2A12
	Gss	RPL34	Ighv1-34	OR2A5
	Gm10615	TFDP1	Ighv14-2	OR6B1
	H2afx	GCLM	Ighv5-4	OR9A2
	Serpina3g	LSM1	Ighv6-3	OSBPL1A
	Stt3a	CAPG	Igkj1	OTUB2
	Pigc	PCDHGA11	Igkv4-55	P2RY4
	Rhoc	HIF1A	Igkv9-120	PADI1
	Coprs	TKT	Il18	PAPL
	Faim	PSMD5	Il1f5	PAQR5
	Phf10	TNFRSF10A	Isl1	PCDH19
	Mettl21a	UQCRH	Kazald1	PCDHA7
	Fmnl2	WDR74	Kctd4	PCDHAC1
	Gm7897	PTPRK	Kdm5d	PCDHGA2
	Mmd	RPL30	Klf12	PCDHGA6
	Aldh1a3	DSG3	Klhl41	PDE9A
	Ctla2a	CSTA	Klk11	PDLIM4
	Rnaseh2c	EIF4EBP1	Klk14	PDZD2
	Pcdhb16	RIPK1	Klk15	PFKM
	Ighv9-2	SLCO2A1	Klk1b5	PGAM2
	Ugdh	FOSL1	Klk9	PHLDB1
	Yipf1	DNTTIP1	Kprp	PHYHIP
	Letmd1	BUB1	Krt10	PIK3CB
	Hmga1-rs1	SGCB	Krt15	PIK3R3
	Stab1	SCARB2	Krt23	PIR
	Ckap2	CEP55	Krt24	PLA2G16
	Psph	SKA3	Krt31	PLA2G4F
	Car12	IFITM2	Krt32	PLAGL1
	Stfa3	CHPF2	Krt33a	PLB1
	Upp1	PRR11	Krt33b	PLCXD2
	Trim12a	OMA1	Krt34	PLEKHA2
	Enah	MRPS25	Krt35	PLEKHN1
	Pgam1	HOMER3	Krt36	PLK3
	Rundc1	GIPC2	Krt39	PLXDC2
	Depdc1a	ENG	Krt4	POF1B
	1110008F13Rik	TRMT6	Krt75	PORCN
	Rpl34	PYHIN1	Krt76	POU2F3
	Tfdp1	PDLIM7	Krt78	PPFIBP2
	Gm20748	DAP	Krt80	PPL
	Gclm	MAP1B	Krt81	PRDM1
	Lsm1	SYCE2	Krt83	PRDX6
	Capg	TAGLN2	Krt84	PRKAA2
	Gm5451	NME1-NME2	Krt86	PRKCH
	Pcdhga11	LINC00998	Krtap13	PRR9
	Mir3097	TACC3	Krtap1-3	PSAPL1
	Hif1a	ANAPC15	Krtap13-1	PSORS1C2
	Tkt	MPP1	Krtap14	PSTPIP1
	Psmd5	SPDL1	Krtap1-4	PTGER3
	Tnfrsf10b	ACO1	Krtap1-5	PTGFR
	Gm9763	NUP37	Krtap2-4	PTN
	Wdr74	SKA2	Krtap26-1	PVALB
	Ptprk	ZDHHC6	Krtap27-1	IFI16
	Rpl30	GIMAP4	Krtap3-1	RAB27B
	Dsg3	MAFB	Krtap3-2	RAPGEF4
	BC117090	IL33	Krtap3-3	RARRES1
	Eif4ebp1	IAH1	Krtap4-1	RASGEF1B
	Ripk1	CTSC	Krtap4-13	RASSF9
	Slco2a1	MMP12	Krtap4-16	RBP7
	Fosl1	COA3	Krtap4-2	RHBG
	Dnttip1	POLR2G	Krtap4-6	RIT2
	Bub1	CEBPD	Krtap4-7	RNASE1
	Sgcb	SLC7A8	Krtap4-9	RNF208
	Scarb2	LSM8	Krtap5-1	RNF223
	Cep55	AKT3	Krtap9-1	RNF39
	Ska3	TMEM117	Krtap9-3	ROBO2
	Ifitm2	AIP	Lce1a1	RPL10
	Chpf2	TPP1	Lce1a2	RPS16
	Prr11	EXT1	Lce1b	RPSA
	Oma1	IER3	Lce1c	RPTN
	Mrps25	UBXN8	Lce1d	RTN2
	Homer3	SLC7A11	Lce1e	RUNDC3A
	Gipc2	AAAS	Lce1f	RUNX2
	Eng	KIFC1	Lce1g	SAA1
	Trmt6	ME2	Lce1h	SAMD5
	Ifi202b	TNFRSF12A	Lce1i	SCEL
	Pdlim7	GMDS	Lce1j	SCGB1A1
	Dap	PLSCR1	Lce1k	SCGB3A2
	Map1b	MRPL33	Lce1l	SCN7A
	Syce2	TP53I11	Lce1m	SDCBP2
	Tagln2	C1orf43	Lce3a	SDR16C5
	Gm5566	ANXA1	Lce3b	SDR9C7
	2610001J05Rik	IL19	Lce3c	SEC14L1
	Urah	PIGF	Lce3d	SELENBP1
	Tacc3	EMC7	Lce3e	SELENBP1
	Anapc15	GPX1	Lce3f	SEMA3D
	Mpp1	ORM1	Ldlrad3	SEMA4G
	Spdl1	AKR1B10	Lef1	SEMA6A
	Aco1	GJB2	Lgalsl	SERPINA12
	Nup37	SIAH3	Lipk	SERPINA9
	Ska2	HTATIP2	Lipm	SERPINB10
	Zdhhc6	OSMR	Lmo3	SERPINB11
	Gimap4	LRRC8C	Lmo7	SERPINB13
	Mafb	C11orf31	Lmod2	SERPINB4
	Speer4c	ZDHHC18	Lnx1	SERPINB7
	Il33	LRRC8B	Lor	SERPINB8
	Iah1	HIST2H2BF	Lpin3	SERPING1
	Tunar	FCF1	Lrp4	SFI1
	Ctsc	TCTE3	Lrrc15	SGCG
	Mmp12	TMEM204	Lrrc20	SH3GL2
	Coa3	SLC35A1	Lsmem1	SIM2
	Polr2g	HBEGF	Lum	SLC12A2
	Cebpd	KRT17	Lurap1l	SLC15A1
	Slc7a8	SEC61B	Lyg1	SLC26A9
	Lsm8	POMP	Lynx1	SLC28A3
	Akt3	MIEN1	Lypd2	SLC35G1
	Tmem117	CCL8	Lypd6	SLC37A2
	Aip	RNF122	Lyrm7	SLC46A2
	Tpp1	SPON2	Mal2	SLC5A9
	Ext1	GRN	Map2	SLC6A19
	Ier3	PBK	Mapk13	SLC9A3
	Ubxn8	LAGE3	Marcksl1-ps4	SLITRK2
	Slc7a11	PHLDB2	Mb	SLPI
	Aaas	KRT6B	Meox2	SLURP1
	Kifc5b	FAM213A	Mfap4	SMPDL3A
	Me2	SQRDL	Mfap5	SMPX
	Gmcl1l	PLAU	Mical2	SMS
	Tnfrsf12a	GSTM5	Micalcl	SNCAIP
	Gmds	TAP2	Mir106a	SNTB1
	Plscr1	CASQ2	Mir1192	SORBS1
	A930007A09Rik	PPARD	Mir186	SORT1
	Mrpl33	SNORD14E	Mir1898	SPA17
	Trp53i11	DAPK2	Mir1941	SPNS2
	4933434E20Rik	BCL3	Mir1947	SPTLC3
	Anxa1	ECI2	Mir1948	SPTSSB
	Il19	MLKL	Mir200c	ST6GALNAC1
	Pigf	CSTB	Mir202	STRA13
	Emc7	OR2Y1	Mir20a	STRA6
	Gpx1	C1QC	Mir28	SULT2A1
	Mcpt1	OAS1	Mir290	SYT10
	Orm1	BAK1	Mir3074-2	SYTL1
	Tmprss11g	NDUFS6	Mir3095	TBC1D24
	Akr1b8	MIR31	Mir32	TCAP
	Gjb2	PLEKHB2	Mir335	TESC
	Siah3	TFB2M	Mir361	TEX9
	Htatip2	RPL35A	Mir5119	TGM7
	Osmr	TRMT112	Mir5128	THBS4
	Lrrc8c	IRGM	Mir5129	THEM4
	2700094K13Rik	ACOT7	Mir568	THOP1
	Zdhhc18	PRELID2	Mir599	TIMP3
	Lrrc8b	RPL13	Mir680-3	TMEM109
	Hist2h2bb	SOX18	Mir99a	TMEM184A
	Fcf1	KCTD12	Mirlet7d	TMEM45A
	Tdh	TIRAP	Mlc1	TMEM56
	Gm3417	APEX2	Mme	TMPRSS11A
	Tmem204	HLA-A	Mospd1	TMPRSS11F
	Slc35a1	S100A9	Mstn	TNFRSF19
	Hbegf	MTHFS	Msx2	TNFSF4
	Gm5087	XDH	Muc15	TNNC2
	Krt17	CYP7B1	Mxd1	TNNI2
	Sec61b	CRABP2	Mybpc1	TNNT3
	Igkv14-130	APLNR	Myh1	TNXB
	Pomp	ADM	Myh14	TOB1
	Mien1	GSTP1	Myh4	TPPP
	Ccl8	PLIN2	Mylpf	TPPP3
	Rnf122	GSTP1	Myo6	TRABD2B
	Spon2	S100A8	Myom1	TRIM2
	Grn	PDPN	Myot	TSGA10
	Pbk	CISD3	Myoz1	TSPAN6
	Ly6a	LST1	Myoz2	TSPAN7
	Lage3	KLF7	Naaladl2	TST
	Gm3278	PSMB8	Naip1	TTN
	Phldb2	SGPP2	Nccrp1	TUFM
	Krt6b	GALNT6	Ndrg2	TXLNB
	Fam213a	B2M	Neb	TXNIP
	Sqrdl	CD68	Nebl	UACA
	Plau	GCLC	Nedd4l	UGT1A6
	Oaz1-ps	SFT2D1	Nlrp10	UGT2B28
	Gstm1	LRR1	Nmu	USP2
	Tap2	IL36G	Npnt	USP54
	Casq2	TPSB2	Npr3	USP6NL
	Ppard	PSMB10	Nrap	UXT
	Snord14e	PLET1	Nt5c3	VSIG10L
	Dapk2	SARNP	Ntf3	WFDC2
	Bcl3	CASP4	Nts	WIF1
	Gm6548	LGALS9B	Oas1e	WNK2
	Eci2	CTSS	Olfr1065	XIRP2
	Mlkl	LY96	Olfr1076	XKRX
	Cstb	MAL	Olfr1214	YOD1
	Gm12191	NAIP	Olfr1257	ZAK
	Sprr2i	IQCJ	Olfr1265	ZDHHC9
	Olfr1387	SAMHD1	Olfr1275	ZNF354B
	C1qc	IFI16	Olfr1303	ZNF93
	Oas1g	IL2RG	Olfr1417	ZNF43
	Ly6c2	C15orf48	Olfr1420	ZNF618
	Bak1	GSTA3	Olfr1472	ZNF623
	Ndufs6	PSMB9	Olfr1504	ZNF711
	Mir31	KLK6	Olfr259	ZSCAN2
	Plekhb2	APOL3	Olfr26
	Tfb2m	SLFN12	Olfr283
	Rpl35a	CSTA	Olfr290
	Igkv2-112	BCL2A1	Olfr311
	Trmt112	CXCL9	Olfr389
	Irgm1	GPNMB	Olfr429
	Gm10693		Olfr43
	Acot7		Olfr446
	Prelid2		Olfr448
	Rpl13		Olfr449
	Gm6139		Olfr459
	Sox18		Olfr487
	Kctd12		Olfr506
	Tirap		Olfr51
	Apex2		Olfr582
	H2-K1		Olfr61
	S100a9		Olfr772
	Mthfsl		Olfr787
	Xdh		Olfr830
	Cyp7b1		Olfr960
	Crabp2		Osbpl1a
	Aplnr		Otub2
	Adm		P2ry4
	Gstp1		Padi1
	Plin2		Papl
	Gm3934		Paqr5
	S100a8		Pcdh19
	Pdpn		Pcdha7
	Gm20267		Pcdhac1
	Lst1		Pcdhga2
	Klf7		Pcdhga6
	Psmb8		Pde9a
	Sgpp2		Pdlim3
	Galnt6		Pdlim4
	B2m		Pdzd2
	Cd68		Peg3os
	Igkv4-74		Perm1
	Gclc		Pfkm
	1700120C14Rik		Pgam2
	Sft2d1		Phldb1
	Lrr1		Phyhip
	Sprr2j-ps		Pik3cb
	Il1f9		Pik3r3
	Tpsab1		Pir
	Psmb10		Pla2g16
	Gm14719		Pla2g4f
	Plet1		Plagl1
	Sarnp		Plb1
	Casp4		Plcxd2
	Lgals9		Plekha2
	Ctss		Plekhn1
	Ly96		Plk3
	Gm15293		Plxdc2
	Mal		Pof1b
	Sprr2h		Porcn
	Naip6		Pou2f3
	Iqcj		Ppfibp2
	Samhd1		Ppl
	Sprr2a3		Prdm1
	Pyhin1		Prdx6
	Gm14964		Prkaa2
	Il2rg		Prkch
	AA467197		Prr9
	Gm3591		Psapl1
	Gsta3		Psg18
	Sprr2g		Psors1c2
	Psmb9		Pstpip1
	Klk6		Ptger3
	Apol9b		Ptgfr
	1700024B05Rik		Ptn
	Slfn2		Pvalb
	Gm5416		Pydc3
	Sprr2f		Rab27b
	Sprr2e		Rapgef4
	Bcl2a1a		Rapgef4os2
	Cxcl9		Rarres1
	Sprr2b		Rasgef1b
	Gpnmb		Rasl2-9
	Sprr2d		Rassf9
			Rbp7
			Rhbg
			Rit2
			Rnase1
			Rnf208
			Rnf223
			Rnf39
			Rny1
			Robo2
			Rpl10
			Rps16
			Rpsa
			Rptn
			Rtn2
			Rundc3a
			Runx2
			S100a7a
			Saa1
			Samd5
			Scel
			Scgb1a1
			Scgb1b12
			Scgb2b20
			Scgb2b24
			Scgb3a2
			Scn7a
			Sdcbp2
			Sdr16c5
			Sdr16c6
			Sdr9c7
			Sec14l1
			Selenbp1
			Selenbp2
			Sema3d
			Sema4g
			Sema6a
			Serpina12
			Serpina9
			Serpinb10
			Serpinb11
			Serpinb13
			Serpinb3a
			Serpinb3b
			Serpinb3c
			Serpinb7
			Serpinb8
			Serping1
			Sfi1
			Sgcg
			Sh3gl2
			Sim2
			Skint8
			Slc12a2
			Slc15a1
			Slc26a9
			Slc28a3
			Slc35g1
			Slc37a2
			Slc46a2
			Slc5a9
			Slc6a19
			Slc9a3
			Slitrk2
			Sln
			Slpi
			Slurp1
			Smok3a
			Smpdl3a
			Smpx
			Sms
			Sncaip
			Snora5c
			Snord71
			Sntb1
			Sorbs1
			Sort1
			Sp3os
			Spa17
			Speer4d
			Speer8-ps1
			Spink6
			Spns2
			Sptlc3
			Sptssb
			Srrm4os
			St6galnac1
			Stra13
			Stra6
			Sult2a3
			Syt10
			Sytl1
			Tbc1d24
			Tcap
			Tcf7
			Tchh
			Tcp10b
			Tesc
			Tex9
			Tgm7
			Thbs4
			Them4
			Thop1
			Tiaf2
			Timp3
			Tmem109
			Tmem184a
			Tmem45a
			Tmem56
			Tmprss11a
			Tmprss11f
			Tnfrsf19
			Tnfsf4
			Tnnc2
			Tnni2
			Tnnt3
			Tnxb
			Tob1
			Tppp
			Tppp3
			Trabd2b
			Traj24
			Trim2
			Tsga10
			Tspan6
			Tspan7
			Tst
			Ttn
			Tufm
			Txlnb
			Txnip
			Uaca
			Ugt1a6b
			Ugt2b38
			Usp2
			Usp54
			Usp6nl
			Uxt
			Vmn1r172
			Vmn1r181
			Vmn1r207-ps
			Vmn1r3
			Vmn1r45
			Vmn1r67
			Vmn2r115
			Vmn2r78
			Vsig10l
			Wfdc2
			Wif1
			Wnk2
			Xirp2
			Xkrx
			Xlr3c
			Yod1
			Zak
			Zbed4
			Zdhhc9
			Zfp354b
			Zfp457
			Zfp458
			Zfp618
			Zfp623
			Zfp711
			Zfp958
			Zfp97
			Zscan2
			Zscan4c
