# Supplementary material for: The dynamics of gene expression changes in a mouse model of oral tumorigenesis may help refine prevention and treatment strategies in patients with oral cancer
Source: Oncotarget. 2016 Mar 24;7(24):35932–45. doi: 10.18632/oncotarget.8321 (PMC5094973; doi:10.18632/oncotarget.8321)
Supplement: Supplementary file 5 [file oncotarget-07-35932-s005.xlsx]

## Sheet: Correlation _PValues
	EGS	IGS	LGS	PGS	TGS
BIOCARTA_SRCRPTP_PATHWAY	0.234927	0.471787	0.0226168	0.168018	0.158718
BIOCARTA_ATRBRCA_PATHWAY	0.00618799	0.307438	0.00377249	0.0125122	0.0058298
BIOCARTA_GABA_PATHWAY	0.850477	0.546036	0.223837	0.910775	0.898806
BIOCARTA_PTC1_PATHWAY	0.567508	0.922732	0.153427	0.552929	0.49651
BIOCARTA_MTA3_PATHWAY	0.252233	0.365591	0.141075	0.248105	0.19819
BIOCARTA_RB_PATHWAY	0.283341	0.601539	0.0250535	0.245117	0.207279
BIOCARTA_G1_PATHWAY	0.48303	0.591731	0.124429	0.520959	0.470268
BIOCARTA_G2_PATHWAY	0.14559	0.350258	0.030694	0.124439	0.10615
BIOCARTA_PLATELETAPP_PATHWAY	0.000531702	0.00374728	0.00152558	1.55492e-05	4.55835e-05
BIOCARTA_AKAP95_PATHWAY	0.076578	0.806719	0.0783848	0.0816618	0.0814451
BIOCARTA_MCM_PATHWAY	0.203208	0.872435	0.181151	0.239651	0.222187
BIOCARTA_AMI_PATHWAY	0.416524	0.694159	0.0354755	0.21082	0.262822
BIOCARTA_SHH_PATHWAY	0.665201	0.166167	0.37841	0.766547	0.729219
BIOCARTA_CELL2CELL_PATHWAY	0.0267234	0.237573	0.00731175	0.0241744	0.0191417
BIOCARTA_FREE_PATHWAY	0.00127097	0.134074	0.0484601	0.0078375	0.00272866
BIOCARTA_NO1_PATHWAY	0.864812	0.595114	0.223476	0.688091	0.737456
BIOCARTA_PLCE_PATHWAY	0.0434795	0.543404	0.210229	0.0692017	0.061762
BIOCARTA_EXTRINSIC_PATHWAY	0.0133991	0.0275898	0.676717	0.0356827	0.0282756
BIOCARTA_MEF2D_PATHWAY	0.90752	0.591186	0.10551	0.710306	0.743344
BIOCARTA_AGR_PATHWAY	0.0303273	0.0228092	0.921506	0.0789087	0.0550373
BIOCARTA_CALCINEURIN_PATHWAY	0.655295	0.453983	0.238195	0.631844	0.642884
BIOCARTA_P27_PATHWAY	0.728632	0.846175	0.363745	0.542769	0.630649
BIOCARTA_RARRXR_PATHWAY	0.286662	0.577359	0.312074	0.203686	0.247605
BIOCARTA_VIP_PATHWAY	0.0103916	0.316267	0.00599347	0.00498316	0.0065136
BIOCARTA_SPRY_PATHWAY	0.938528	0.758018	0.552499	0.897039	0.871796
BIOCARTA_SALMONELLA_PATHWAY	0.787428	0.143506	0.492694	0.828806	0.802037
BIOCARTA_CHEMICAL_PATHWAY	0.299961	0.801687	0.108424	0.289494	0.284473
BIOCARTA_NDKDYNAMIN_PATHWAY	0.110116	0.263314	0.96267	0.275471	0.199938
BIOCARTA_MITOCHONDRIA_PATHWAY	0.0415344	0.430682	0.0303887	0.0244868	0.0316914
BIOCARTA_UCALPAIN_PATHWAY	0.46769	0.0816291	0.990473	0.382376	0.404968
BIOCARTA_CERAMIDE_PATHWAY	0.347574	0.363739	0.0396907	0.263719	0.232761
BIOCARTA_MPR_PATHWAY	0.00346165	0.0243329	0.397254	0.0176352	0.00966545
BIOCARTA_CDMAC_PATHWAY	0.283388	0.915003	0.0918516	0.350207	0.27874
BIOCARTA_CREB_PATHWAY	0.318811	0.0408948	0.877739	0.3395	0.31506
BIOCARTA_TALL1_PATHWAY	0.319674	0.847356	0.294999	0.360822	0.326711
BIOCARTA_ETS_PATHWAY	0.114684	0.201504	0.125668	0.143543	0.0999287
BIOCARTA_CELLCYCLE_PATHWAY	0.344943	0.714451	0.144059	0.369147	0.318893
BIOCARTA_CCR3_PATHWAY	0.0144594	0.166824	0.80672	0.108176	0.0556843
BIOCARTA_AGPCR_PATHWAY	0.0249519	0.0520716	0.459431	0.0843733	0.048151
BIOCARTA_BCELLSURVIVAL_PATHWAY	0.0299444	0.235263	0.0740344	0.0299567	0.0318428
BIOCARTA_CBL_PATHWAY	0.489445	0.234897	0.262397	0.406474	0.363575
BIOCARTA_GPCR_PATHWAY	0.0262854	0.0220297	0.473701	0.0635592	0.0388066
BIOCARTA_MYOSIN_PATHWAY	0.0685408	0.586411	0.957331	0.325767	0.191877
BIOCARTA_MCALPAIN_PATHWAY	0.332985	0.468345	0.457446	0.486451	0.432283
BIOCARTA_AT1R_PATHWAY	0.523885	0.217544	0.7388	0.714512	0.577562
BIOCARTA_CFTR_PATHWAY	0.249057	0.943104	0.527397	0.277903	0.304166
BIOCARTA_41BB_PATHWAY	0.957151	0.370275	0.305017	0.775534	0.75959
BIOCARTA_ETC_PATHWAY	0.243415	0.790522	0.107605	0.238436	0.233129
BIOCARTA_DEATH_PATHWAY	0.00611585	0.0699661	0.0321713	0.00402503	0.00448927
BIOCARTA_FIBRINOLYSIS_PATHWAY	0.00371294	0.0151306	0.0168104	0.00140953	0.00153247
BIOCARTA_TNFR1_PATHWAY	0.103925	0.135958	0.00232445	0.0255951	0.0406218
BIOCARTA_BARR_MAPK_PATHWAY	7.56648e-06	0.0465851	0.121612	0.00120358	0.000257922
BIOCARTA_BARRESTIN_SRC_PATHWAY	2.08623e-05	0.0599326	0.141219	0.0020749	0.000506041
BIOCARTA_CACAM_PATHWAY	0.170927	0.181587	0.449951	0.182617	0.179228
BIOCARTA_PYK2_PATHWAY	0.016518	0.312562	0.859365	0.0798924	0.0542471
BIOCARTA_ATM_PATHWAY	0.0635585	0.407253	0.0485358	0.104297	0.0617589
BIOCARTA_TGFB_PATHWAY	0.538127	0.33805	0.106309	0.279082	0.360357
BIOCARTA_TEL_PATHWAY	0.943652	0.578319	0.230771	0.534258	0.725403
BIOCARTA_RACCYCD_PATHWAY	0.951477	0.426754	0.115092	0.607019	0.660026
BIOCARTA_PGC1A_PATHWAY	0.105303	0.00932834	0.586996	0.131859	0.104892
BIOCARTA_AKAPCENTROSOME_PATHWAY	0.33447	0.026973	0.793009	0.301328	0.297836
BIOCARTA_DREAM_PATHWAY	0.202474	0.999923	0.576791	0.331518	0.301108
BIOCARTA_FMLP_PATHWAY	0.0160451	0.371625	0.603137	0.0977656	0.0555406
BIOCARTA_HCMV_PATHWAY	0.431043	0.925656	0.783696	0.446909	0.485341
BIOCARTA_CARM1_PATHWAY	0.985672	0.153214	0.988021	0.929498	0.889578
BIOCARTA_NTHI_PATHWAY	0.00696723	0.0812839	0.191063	0.0397188	0.0147366
BIOCARTA_PTDINS_PATHWAY	0.443764	0.896462	0.599384	0.396583	0.475514
BIOCARTA_RANKL_PATHWAY	0.0136407	0.0207535	0.200253	0.0293321	0.0185299
BIOCARTA_CARM_ER_PATHWAY	0.0126799	0.357543	0.206271	0.0195074	0.0205522
BIOCARTA_VEGF_PATHWAY	0.139541	0.862433	0.164698	0.199024	0.1551
BIOCARTA_ALK_PATHWAY	0.786065	0.298396	0.460912	0.824492	0.833475
BIOCARTA_HDAC_PATHWAY	0.971426	0.169894	0.570687	0.935388	0.994527
BIOCARTA_PS1_PATHWAY	0.252377	0.533255	0.84811	0.405061	0.333137
BIOCARTA_IL6_PATHWAY	0.157199	0.421224	0.219453	0.143194	0.163364
BIOCARTA_PARKIN_PATHWAY	0.698782	0.339094	0.65681	0.574568	0.605511
BIOCARTA_RHO_PATHWAY	0.866725	0.343139	0.525412	0.784156	0.719395
BIOCARTA_CD40_PATHWAY	0.551838	0.158687	0.599136	0.536128	0.487045
BIOCARTA_GLYCOLYSIS_PATHWAY	0.00310418	0.00489424	0.0429245	0.0020324	0.00162554
BIOCARTA_EGFR_SMRTE_PATHWAY	0.0108481	0.0619056	0.140027	0.0173764	0.0134882
BIOCARTA_SET_PATHWAY	0.203589	0.986545	0.988238	0.578254	0.37733
BIOCARTA_HER2_PATHWAY	0.265763	0.45878	0.294457	0.223748	0.250462
BIOCARTA_ACTINY_PATHWAY	0.358256	0.0469118	0.772676	0.334122	0.325229
BIOCARTA_CK1_PATHWAY	0.239848	0.549641	0.678174	0.403381	0.357949
BIOCARTA_RAC1_PATHWAY	0.561724	0.347475	0.609618	0.536836	0.506483
BIOCARTA_TFF_PATHWAY	0.851198	0.439035	0.614079	0.992397	0.914251
BIOCARTA_EIF_PATHWAY	0.801813	0.408995	0.581371	0.771941	0.821826
BIOCARTA_CXCR4_PATHWAY	0.000771993	0.267551	0.3903	0.0318483	0.0099132
BIOCARTA_EIF2_PATHWAY	0.311322	0.548378	0.56019	0.522905	0.448675
BIOCARTA_P38MAPK_PATHWAY	0.0362014	0.339196	0.187072	0.0790796	0.0541836
BIOCARTA_INTEGRIN_PATHWAY	0.127679	0.0136712	0.345398	0.0701879	0.079738
BIOCARTA_STRESS_PATHWAY	0.882584	0.304872	0.727065	0.933962	0.807562
BIOCARTA_MTOR_PATHWAY	0.353314	0.563427	0.187234	0.147684	0.243619
BIOCARTA_P35ALZHEIMERS_PATHWAY	0.774695	0.963297	0.343947	0.808082	0.95329
BIOCARTA_TPO_PATHWAY	0.546612	0.809456	0.804018	0.508839	0.534427
BIOCARTA_WNT_PATHWAY	0.655101	0.468398	0.579564	0.888275	0.747834
BIOCARTA_NFAT_PATHWAY	0.50644	0.236568	0.887852	0.744354	0.712183
BIOCARTA_NOS1_PATHWAY	0.0951389	0.888747	0.407323	0.169825	0.153428
BIOCARTA_EIF4_PATHWAY	0.0359241	0.0749957	0.717607	0.150127	0.0802658
BIOCARTA_MAPK_PATHWAY	0.56231	0.904606	0.689354	0.869709	0.677721
BIOCARTA_CHREBP2_PATHWAY	0.7025	0.510789	0.603205	0.752519	0.732915
BIOCARTA_GATA3_PATHWAY	0.659107	0.188954	0.7586	0.43841	0.530412
BIOCARTA_IL1R_PATHWAY	0.067062	0.0721329	0.445635	0.156136	0.0949698
BIOCARTA_BIOPEPTIDES_PATHWAY	0.00321083	0.353697	0.184478	0.019924	0.0118231
BIOCARTA_ARF_PATHWAY	0.111204	0.751305	0.467995	0.251179	0.183042
BIOCARTA_SKP2E2F_PATHWAY	0.847057	0.459471	0.784422	0.865197	0.997773
BIOCARTA_EDG1_PATHWAY	7.99787e-05	0.0212782	0.154326	0.00311162	0.000765599
BIOCARTA_CCR5_PATHWAY	0.118652	0.00156084	0.205089	0.0391231	0.0613282
BIOCARTA_RNA_PATHWAY	0.139895	0.0981658	0.325181	0.203247	0.135817
BIOCARTA_CASPASE_PATHWAY	0.175088	0.153307	0.18748	0.0889825	0.123421
BIOCARTA_FAS_PATHWAY	0.294142	0.1992	0.892765	0.384932	0.355557
BIOCARTA_EPO_PATHWAY	0.712616	0.8458	0.848594	0.898007	0.824708
BIOCARTA_STEM_PATHWAY	0.529304	0.464132	0.58587	0.489681	0.498346
BIOCARTA_GLEEVEC_PATHWAY	0.433758	0.882156	0.431978	0.370552	0.401273
BIOCARTA_RAB_PATHWAY	0.316004	0.0401641	0.483446	0.201956	0.224726
BIOCARTA_PITX2_PATHWAY	0.0107368	0.143022	0.234355	0.0276768	0.0187207
BIOCARTA_MAL_PATHWAY	0.0115453	0.078667	0.17026	0.0163127	0.012786
BIOCARTA_TRKA_PATHWAY	0.997564	0.385052	0.895379	0.939127	0.994399
BIOCARTA_P53_PATHWAY	0.864941	0.141054	0.752132	0.653153	0.693334
BIOCARTA_ERK5_PATHWAY	0.838527	0.299832	0.923951	0.901845	0.961666
BIOCARTA_GCR_PATHWAY	0.00214291	0.283985	0.31063	0.0281155	0.0118956
BIOCARTA_VDR_PATHWAY	0.00984904	0.0864012	0.145474	0.0224435	0.013511
BIOCARTA_INTRINSIC_PATHWAY	0.3652	0.244847	0.525139	0.36783	0.355659
BIOCARTA_GH_PATHWAY	0.669841	0.326547	0.801261	0.499792	0.610332
BIOCARTA_EGF_PATHWAY	0.68905	0.980648	0.363658	0.515602	0.593824
BIOCARTA_AKAP13_PATHWAY	0.227647	0.0241744	0.275039	0.221866	0.179115
BIOCARTA_VITCB_PATHWAY	0.0921846	0.838995	0.449579	0.302863	0.182411
BIOCARTA_IGF1R_PATHWAY	0.64862	0.328859	0.831129	0.829171	0.833754
BIOCARTA_PROTEASOME_PATHWAY	0.0674176	0.122742	0.288596	0.0355852	0.0523551
BIOCARTA_CTCF_PATHWAY	0.0729692	0.04588	0.444772	0.0903293	0.0862373
BIOCARTA_ARAP_PATHWAY	0.691403	0.312978	0.188886	0.428003	0.4608
BIOCARTA_PTEN_PATHWAY	0.0614282	0.337283	0.290584	0.153833	0.0931194
BIOCARTA_FCER1_PATHWAY	0.843993	0.687533	0.493757	0.800486	0.784923
BIOCARTA_CDK5_PATHWAY	0.0132366	0.27164	0.523206	0.0655897	0.0401839
BIOCARTA_RAS_PATHWAY	0.20149	0.755743	0.280386	0.297543	0.263499
BIOCARTA_RELA_PATHWAY	0.0137631	0.0157979	0.38903	0.0335636	0.0213052
BIOCARTA_HIVNEF_PATHWAY	0.206126	0.090611	0.324187	0.169367	0.166252
BIOCARTA_MET_PATHWAY	0.987276	0.455977	0.66071	0.875763	0.95384
BIOCARTA_NFKB_PATHWAY	0.132761	0.0257734	0.618081	0.159846	0.136297
BIOCARTA_IGF1MTOR_PATHWAY	0.21393	0.296557	0.87786	0.27877	0.281071
BIOCARTA_SPPA_PATHWAY	0.0948052	0.425795	0.426999	0.247907	0.159474
BIOCARTA_GSK3_PATHWAY	0.0866996	0.0108041	0.450621	0.0689764	0.0757181
BIOCARTA_BCR_PATHWAY	0.461158	0.88081	0.299353	0.487869	0.443435
BIOCARTA_EPHA4_PATHWAY	0.0229161	0.0148759	0.11486	0.0203695	0.0146401
BIOCARTA_PDGF_PATHWAY	0.4173	0.885568	0.17123	0.280152	0.332644
BIOCARTA_ERK_PATHWAY	0.00401752	0.203726	0.136254	0.0166187	0.0103634
BIOCARTA_LONGEVITY_PATHWAY	0.503361	0.778493	0.633913	0.775228	0.709658
BIOCARTA_SODD_PATHWAY	0.0141323	0.0158708	0.340595	0.0346337	0.0215543
BIOCARTA_NGF_PATHWAY	0.327528	0.650505	0.5915	0.67116	0.553563
BIOCARTA_INSULIN_PATHWAY	0.703633	0.664571	0.544456	0.954864	0.881239
BIOCARTA_KERATINOCYTE_PATHWAY	0.188781	0.755967	0.112924	0.1113	0.158945
BIOCARTA_CDC42RAC_PATHWAY	0.168362	0.730829	0.226685	0.208267	0.200741
BIOCARTA_INFLAM_PATHWAY	0.936048	0.771522	0.510914	0.793733	0.912085
BIOCARTA_EPONFKB_PATHWAY	0.0155186	0.0213323	0.348271	0.026336	0.0179305
BIOCARTA_ACE2_PATHWAY	0.329624	0.674467	0.842145	0.748855	0.520067
BIOCARTA_ECM_PATHWAY	0.040997	0.334186	0.0107768	0.0210237	0.0236544
BIOCARTA_CARDIACEGF_PATHWAY	0.657905	0.371177	0.155232	0.354138	0.422835
BIOCARTA_PPARA_PATHWAY	0.682236	0.249269	0.73944	0.953113	0.903711
BIOCARTA_PAR1_PATHWAY	0.136512	0.795646	0.259815	0.319122	0.194662
BIOCARTA_IGF1_PATHWAY	0.799769	0.690922	0.190638	0.444574	0.549336
BIOCARTA_IL3_PATHWAY	0.252707	0.21186	0.920378	0.423097	0.339562
BIOCARTA_ARENRF2_PATHWAY	0.481695	0.696221	0.336187	0.42128	0.402407
BIOCARTA_ACH_PATHWAY	0.848127	0.365888	0.689084	0.902672	0.973362
BIOCARTA_P53HYPOXIA_PATHWAY	0.48554	0.462043	0.771015	0.890543	0.683629
BIOCARTA_TID_PATHWAY	0.338823	0.741259	0.620235	0.809604	0.57326
BIOCARTA_TOLL_PATHWAY	0.688694	0.113235	0.921684	0.693681	0.664497
BIOCARTA_IL2_PATHWAY	0.0549863	0.0274353	0.504998	0.0951044	0.0732475
BIOCARTA_ASBCELL_PATHWAY	0.391909	0.248435	0.796232	0.49801	0.441377
BIOCARTA_SARS_PATHWAY	0.0103949	0.0102665	0.0800245	0.00423187	0.00597793
BIOCARTA_NKT_PATHWAY	0.0337925	0.00528234	0.334749	0.0369864	0.0330875
BIOCARTA_BAD_PATHWAY	0.89713	0.822104	0.251158	0.829234	0.883526
BIOCARTA_ERYTH_PATHWAY	0.427438	0.258379	0.839322	0.624034	0.528222
BIOCARTA_IL4_PATHWAY	0.000281233	0.00142201	0.12429	0.000497138	0.000387281
BIOCARTA_AKT_PATHWAY	0.496831	0.354122	0.71902	0.866112	0.699085
BIOCARTA_HIF_PATHWAY	0.781409	0.277207	0.712403	0.986678	0.9189
BIOCARTA_TNFR2_PATHWAY	0.584974	0.0968143	0.697703	0.705287	0.625667
BIOCARTA_HSP27_PATHWAY	0.447369	0.0671813	0.222506	0.180212	0.247098
BIOCARTA_D4GDI_PATHWAY	0.596527	0.866398	0.282859	0.52715	0.507402
BIOCARTA_AHSP_PATHWAY	0.195162	0.324212	0.31381	0.246477	0.194155
BIOCARTA_IL2RB_PATHWAY	0.12997	0.112228	0.896938	0.243481	0.209537
BIOCARTA_CYTOKINE_PATHWAY	0.180831	0.408908	0.0655283	0.0700434	0.108362
BIOCARTA_PML_PATHWAY	0.495067	0.162932	0.536509	0.72914	0.613504
BIOCARTA_TCR_PATHWAY	0.452167	0.653471	0.110429	0.923222	0.776751
BIOCARTA_NUCLEARRS_PATHWAY	0.00877439	0.161254	0.537235	0.0433419	0.0256756
BIOCARTA_MONOCYTE_PATHWAY	0.0183461	0.0495304	0.615191	0.0546615	0.0370325
BIOCARTA_IL22BP_PATHWAY	0.333345	0.169057	0.860095	0.458406	0.414689
BIOCARTA_IL10_PATHWAY	0.215207	0.138853	0.818286	0.408417	0.320571
BIOCARTA_LEPTIN_PATHWAY	0.0725813	0.0493933	0.0223473	0.0431564	0.0396891
BIOCARTA_STATHMIN_PATHWAY	0.00330401	0.081776	0.554188	0.0374525	0.0153546
BIOCARTA_CLASSIC_PATHWAY	0.0936085	0.139531	0.827039	0.255755	0.166426
BIOCARTA_LAIR_PATHWAY	0.498008	0.446885	0.421348	0.748134	0.679843
BIOCARTA_COMP_PATHWAY	0.104201	0.181512	0.950078	0.295501	0.195879
BIOCARTA_LECTIN_PATHWAY	0.891664	0.850889	0.110746	0.450691	0.590326
BIOCARTA_IL7_PATHWAY	0.545629	0.103763	0.322425	0.682809	0.650684
BIOCARTA_NKCELLS_PATHWAY	0.611782	0.0709413	0.63537	0.640201	0.629553
BIOCARTA_LYM_PATHWAY	0.134706	0.122247	0.892789	0.261573	0.211438
BIOCARTA_TH1TH2_PATHWAY	0.902701	0.446044	0.446276	0.87159	0.979216
BIOCARTA_GRANULOCYTES_PATHWAY	0.224626	0.163721	0.557802	0.459703	0.360161
BIOCARTA_TOB1_PATHWAY	0.417117	0.31097	0.315733	0.745295	0.623388
BIOCARTA_DC_PATHWAY	0.411982	0.851327	0.044561	0.258501	0.300777
BIOCARTA_CSK_PATHWAY	0.739665	0.351098	0.102203	0.98952	0.936235
BIOCARTA_IL12_PATHWAY	0.984254	0.701997	0.106535	0.682238	0.779445
BIOCARTA_CTLA4_PATHWAY	0.120946	0.083837	0.798233	0.252632	0.196504
BIOCARTA_CTL_PATHWAY	0.211284	0.0338755	0.652953	0.281252	0.272887
BIOCARTA_NO2IL12_PATHWAY	0.249711	0.144539	0.394313	0.442856	0.391439
BIOCARTA_IL17_PATHWAY	0.0821831	0.0827141	0.633714	0.198294	0.162658
BIOCARTA_TCYTOTOXIC_PATHWAY	0.302621	0.121479	0.426719	0.479022	0.425962
BIOCARTA_THELPER_PATHWAY	0.285492	0.116916	0.435951	0.458977	0.407313
BIOCARTA_TCRA_PATHWAY	0.423828	0.228314	0.187857	0.720105	0.630674

## Sheet: Correlation_Pearson coeff.
	EGS	IGS	LGS	PGS	TGS
BIOCARTA_PLATELETAPP_PATHWAY	0.845499	0.76497	0.806574	0.925873	0.9075
BIOCARTA_IL4_PATHWAY	0.864905	0.809473	0.468712	0.84768	0.8555
BIOCARTA_FIBRINOLYSIS_PATHWAY	0.765443	0.679219	0.671423	0.809833	0.806386
BIOCARTA_GLYCOLYSIS_PATHWAY	0.774437	0.750784	0.591184	0.79424	0.803915
BIOCARTA_DEATH_PATHWAY	0.738217	0.539952	0.618138	0.761261	0.755474
BIOCARTA_VIP_PATHWAY	0.705355	0.31646	0.739385	0.749794	0.734536
BIOCARTA_FREE_PATHWAY	0.814007	0.458252	0.579156	0.723386	0.780678
BIOCARTA_ATRBRCA_PATHWAY	0.737536	0.321975	0.764625	0.692755	0.740977
BIOCARTA_CARM_ER_PATHWAY	0.691829	0.291732	0.39303	0.660025	0.65592
BIOCARTA_CELL2CELL_PATHWAY	0.63435	0.3692	0.727631	0.642769	0.6615
BIOCARTA_MITOCHONDRIA_PATHWAY	0.594376	0.251346	0.623209	0.641703	0.619483
BIOCARTA_TNFR1_PATHWAY	0.49236	0.456296	0.788176	0.638001	0.596512
BIOCARTA_EPONFKB_PATHWAY	0.677364	0.652953	0.297147	0.635591	0.666537
BIOCARTA_RANKL_PATHWAY	0.686687	0.655146	0.397857	0.626316	0.664014
BIOCARTA_BCELLSURVIVAL_PATHWAY	0.624506	0.370892	0.533516	0.62447	0.619057
BIOCARTA_RELA_PATHWAY	0.686051	0.676049	0.273873	0.614316	0.653054
BIOCARTA_SODD_PATHWAY	0.684159	0.675709	0.301689	0.611454	0.652122
BIOCARTA_PROTEASOME_PATHWAY	0.544116	0.470416	0.334047	0.608963	0.571261
BIOCARTA_NKT_PATHWAY	0.613698	0.746557	0.305185	0.605379	0.61561
BIOCARTA_STATHMIN_PATHWAY	0.771347	0.52191	0.19001	0.604209	0.678144
BIOCARTA_CCR5_PATHWAY	0.474986	0.805621	0.393971	0.600096	0.554524
BIOCARTA_NTHI_PATHWAY	0.730538	0.522625	0.405405	0.59866	0.681139
BIOCARTA_NUCLEARRS_PATHWAY	0.716323	0.431567	0.198042	0.59024	0.637737
BIOCARTA_MONOCYTE_PATHWAY	0.664782	0.576943	0.161892	0.566779	0.605263
BIOCARTA_CDK5_PATHWAY	0.688816	0.345299	0.204769	0.547169	0.59755
BIOCARTA_GSK3_PATHWAY	0.514913	0.702764	0.240942	0.541556	0.530924
BIOCARTA_PLCE_PATHWAY	0.58993	0.195107	0.389901	0.54119	0.55376
BIOCARTA_P38MAPK_PATHWAY	0.607375	0.302522	0.408752	0.525864	0.567697
BIOCARTA_AKAP95_PATHWAY	0.529615	0.0791983	0.526898	0.522076	0.52239
BIOCARTA_CASPASE_PATHWAY	0.41908	0.439051	0.408408	0.51176	0.469667
BIOCARTA_CTCF_PATHWAY	0.535178	0.584634	0.24397	0.509926	0.515558
BIOCARTA_IL2_PATHWAY	0.566159	0.632104	0.213619	0.503566	0.534742
BIOCARTA_ATM_PATHWAY	0.550632	0.263876	0.578998	0.491903	0.553765
BIOCARTA_G2_PATHWAY	0.446558	0.29598	0.622325	0.468549	0.489635
BIOCARTA_IL6_PATHWAY	0.435356	0.256362	0.382747	0.44894	0.42962
BIOCARTA_ETS_PATHWAY	0.47952	0.396847	0.467207	0.448592	0.497355
BIOCARTA_MTOR_PATHWAY	0.294193	0.185676	0.408615	0.444496	0.364818
BIOCARTA_IL1R_PATHWAY	0.544705	0.536493	0.243522	0.436359	0.503742
BIOCARTA_NFKB_PATHWAY	0.459627	0.637417	0.160588	0.432876	0.455945
BIOCARTA_SRCRPTP_PATHWAY	0.371139	0.230135	0.648235	0.425381	0.433929
BIOCARTA_HIVNEF_PATHWAY	0.393145	0.509544	0.311586	0.424165	0.42698
BIOCARTA_NOS1_PATHWAY	0.503521	-0.0453315	0.263838	0.423754	0.438935
BIOCARTA_IL17_PATHWAY	0.521321	0.520555	-0.153567	0.399448	0.430269
BIOCARTA_VEGF_PATHWAY	0.452623	0.0561352	0.428397	0.398854	0.437341
BIOCARTA_RNA_PATHWAY	0.452263	0.499601	0.310978	0.395445	0.456442
BIOCARTA_RARRXR_PATHWAY	0.335311	0.179194	0.319069	0.395093	0.361964
BIOCARTA_AMI_PATHWAY	0.258876	0.126968	0.609248	0.389437	0.351309
BIOCARTA_HER2_PATHWAY	0.349292	0.236748	0.330246	0.379477	0.359935
BIOCARTA_ETC_PATHWAY	0.364965	-0.0859627	0.487873	0.368571	0.372464
BIOCARTA_MCM_PATHWAY	0.395476	-0.0520234	0.413801	0.367687	0.380661
BIOCARTA_IL2RB_PATHWAY	0.462577	0.482379	-0.0419775	0.364918	0.390446
BIOCARTA_RB_PATHWAY	0.337493	0.168088	0.639795	0.363743	0.392229
BIOCARTA_MTA3_PATHWAY	0.358684	0.287092	0.451069	0.361608	0.399533
BIOCARTA_ARF_PATHWAY	0.483583	0.102479	0.232054	0.359428	0.412178
BIOCARTA_CTLA4_PATHWAY	0.47241	0.518947	-0.0827384	0.358403	0.40091
BIOCARTA_CLASSIC_PATHWAY	0.505534	0.452633	0.0707526	0.356211	0.426822
BIOCARTA_LYM_PATHWAY	0.457594	0.470963	-0.0436758	0.35217	0.388952
BIOCARTA_CERAMIDE_PATHWAY	0.297558	0.288155	0.598728	0.350693	0.372736
BIOCARTA_CFTR_PATHWAY	0.360931	-0.0231363	0.202752	0.341097	0.324041
BIOCARTA_IGF1MTOR_PATHWAY	0.387008	0.328894	-0.0497958	0.34052	0.338992
BIOCARTA_TGFB_PATHWAY	0.197617	0.303207	0.489442	0.340312	0.290103
BIOCARTA_CTL_PATHWAY	0.389074	0.613475	-0.145012	0.338873	0.344458
BIOCARTA_CHEMICAL_PATHWAY	0.326714	-0.0812963	0.486888	0.333462	0.336748
BIOCARTA_COMP_PATHWAY	0.492021	0.413491	0.020297	0.329574	0.401423
BIOCARTA_VITCB_PATHWAY	0.507428	0.0658025	0.24148	0.324867	0.412719
BIOCARTA_DREAM_PATHWAY	0.396066	3.11482e-05	0.179456	0.307131	0.325983
BIOCARTA_CDMAC_PATHWAY	0.337462	-0.0345936	0.507874	0.29601	0.34054
BIOCARTA_TALL1_PATHWAY	0.314356	0.0623487	0.329897	0.289835	0.310046
BIOCARTA_CELLCYCLE_PATHWAY	0.29911	0.118207	0.448077	0.285058	0.314837
BIOCARTA_PTDINS_PATHWAY	0.244494	-0.0421724	0.16907	0.269701	0.228256
BIOCARTA_CK1_PATHWAY	0.367544	-0.192154	0.133925	0.26598	0.291496
BIOCARTA_CBL_PATHWAY	0.22129	0.371161	0.351602	0.264298	0.288249
BIOCARTA_IL10_PATHWAY	0.386017	0.453323	-0.0743855	0.263245	0.313803
BIOCARTA_IL3_PATHWAY	0.35835	0.388622	0.0323997	0.255364	0.302304
BIOCARTA_NO2IL12_PATHWAY	0.360467	0.447599	-0.27095	0.244966	0.272538
BIOCARTA_IL22BP_PATHWAY	0.306029	0.424444	-0.0570976	0.23694	0.259861
BIOCARTA_THELPER_PATHWAY	0.336078	0.476957	-0.248574	0.236648	0.263843
BIOCARTA_GRANULOCYTES_PATHWAY	0.378813	0.429292	-0.188311	0.236276	0.290217
BIOCARTA_TCYTOTOXIC_PATHWAY	0.325021	0.471817	-0.253441	0.226493	0.253842
BIOCARTA_MCALPAIN_PATHWAY	0.306246	-0.231877	0.237432	0.22278	0.250502
BIOCARTA_STEM_PATHWAY	0.201836	0.234016	0.175264	0.221173	0.216887
BIOCARTA_ASBCELL_PATHWAY	0.272278	0.361373	0.0835745	0.217052	0.245737
BIOCARTA_GH_PATHWAY	0.137573	0.310146	0.0814741	0.216175	0.164091
BIOCARTA_G1_PATHWAY	0.224486	-0.172571	0.468559	0.205854	0.230903
BIOCARTA_EIF2_PATHWAY	0.319539	-0.192751	0.187191	0.204915	0.241947
BIOCARTA_TEL_PATHWAY	-0.0229129	0.178749	0.374211	0.199463	0.11351
BIOCARTA_CD40_PATHWAY	0.191117	0.433958	0.169183	0.19857	0.222484
BIOCARTA_RAC1_PATHWAY	0.186472	0.297616	0.164415	0.198232	0.212892
BIOCARTA_P27_PATHWAY	0.112129	-0.0628364	0.288151	0.195409	0.154939
BIOCARTA_PTC1_PATHWAY	0.183771	0.0314391	0.438935	0.190603	0.217792
BIOCARTA_PARKIN_PATHWAY	0.124965	0.302583	0.143307	0.180487	0.16628
BIOCARTA_RACCYCD_PATHWAY	0.0197277	0.253422	0.479049	0.165595	0.141889
BIOCARTA_ERYTH_PATHWAY	0.25306	0.354382	-0.0656676	0.157907	0.202355
BIOCARTA_CALCINEURIN_PATHWAY	0.143976	-0.239209	0.368746	0.154404	0.149478
BIOCARTA_NKCELLS_PATHWAY	0.163435	0.538386	-0.152828	0.150673	0.15543
BIOCARTA_NGF_PATHWAY	0.309549	0.146096	-0.172677	0.136995	0.190304
BIOCARTA_IL7_PATHWAY	0.194052	0.49256	-0.312665	0.131902	0.146016
BIOCARTA_NO1_PATHWAY	0.0551565	-0.171021	0.379683	0.129603	0.108363
BIOCARTA_TOLL_PATHWAY	0.129341	0.481201	-0.0318669	0.127175	0.13992
BIOCARTA_TNFR2_PATHWAY	0.175677	0.501341	-0.125433	0.122154	0.157173
BIOCARTA_MEF2D_PATHWAY	0.0376501	-0.172821	0.490416	0.119991	0.105858
BIOCARTA_TCRA_PATHWAY	0.254975	0.376042	-0.408091	0.11578	0.154928
BIOCARTA_PML_PATHWAY	0.218504	0.430017	-0.198388	0.111911	0.162655
BIOCARTA_NFAT_PATHWAY	0.212913	-0.369935	0.0456982	0.105429	0.119183
BIOCARTA_TOB1_PATHWAY	0.258558	0.319759	-0.316792	0.105029	0.158197
BIOCARTA_LAIR_PATHWAY	0.217053	0.242874	-0.256296	0.103823	0.133197
BIOCARTA_CHREBP2_PATHWAY	0.123358	-0.210789	0.167329	0.101964	0.1103
BIOCARTA_SHH_PATHWAY	0.13961	-0.427057	0.27981	0.0960348	0.111878
BIOCARTA_EIF_PATHWAY	0.0812437	-0.262932	0.177338	0.0937621	0.0729153
BIOCARTA_LONGEVITY_PATHWAY	0.214421	-0.0910065	-0.153478	0.0923789	0.12027
BIOCARTA_41BB_PATHWAY	0.0174186	0.284416	0.323502	0.0922504	0.0989717
BIOCARTA_RHO_PATHWAY	0.0543698	0.300178	0.203707	0.0886298	0.116084
BIOCARTA_P35ALZHEIMERS_PATHWAY	-0.0926032	0.0149186	0.299699	0.0786305	0.0189896
BIOCARTA_TID_PATHWAY	0.302745	0.106744	-0.159616	0.0779963	0.181094
BIOCARTA_ALK_PATHWAY	0.0878292	-0.327715	0.235658	0.0718091	0.0680864
BIOCARTA_IGF1R_PATHWAY	0.146931	-0.30874	-0.0690579	0.0698689	0.067971
BIOCARTA_MAPK_PATHWAY	0.186198	0.0388411	0.129054	0.0531432	0.134123
BIOCARTA_WNT_PATHWAY	0.144062	-0.23185	0.178173	0.0455248	0.103951
BIOCARTA_SPRY_PATHWAY	0.025	-0.0996363	0.190806	0.0419365	0.0522859
BIOCARTA_EPO_PATHWAY	0.118997	0.0629911	-0.0618378	0.04154	0.0717193
BIOCARTA_ERK5_PATHWAY	0.0659963	-0.326797	-0.0309418	0.0399704	0.0155819
BIOCARTA_ACH_PATHWAY	-0.0620307	0.286921	-0.129171	0.0396321	-0.0108261
BIOCARTA_GABA_PATHWAY	-0.0610609	0.193859	0.37941	0.0363201	0.0412134
BIOCARTA_TCR_PATHWAY	0.240144	0.144783	-0.484498	0.0312392	0.0917388
BIOCARTA_STRESS_PATHWAY	0.0478577	0.323595	0.112799	0.0268602	0.0788469
BIOCARTA_HDAC_PATHWAY	0.0116132	-0.423692	0.18229	0.0262793	0.00222393
BIOCARTA_TRKA_PATHWAY	0.000989684	-0.276087	0.0426157	0.0247559	-0.00227584
BIOCARTA_PPARA_PATHWAY	0.132153	-0.360781	-0.107518	0.0190617	0.0392073
BIOCARTA_INSULIN_PATHWAY	0.122868	0.139887	-0.194608	0.0183492	0.0484094
BIOCARTA_HIF_PATHWAY	-0.0897824	0.341562	-0.119088	0.00541371	-0.0330026
BIOCARTA_CSK_PATHWAY	0.107423	0.295488	-0.494496	0.00425881	0.025934
BIOCARTA_TFF_PATHWAY	-0.0607639	-0.246959	0.162395	0.00308964	-0.0349008
BIOCARTA_CARM1_PATHWAY	-0.00582258	-0.439139	-0.00486782	-0.0286799	-0.044991
BIOCARTA_P53HYPOXIA_PATHWAY	-0.223234	0.235081	-0.0941517	-0.0445959	-0.131545
BIOCARTA_MET_PATHWAY	0.00517071	0.238185	-0.141587	-0.0506565	-0.0187658
BIOCARTA_TH1TH2_PATHWAY	0.03962	0.24331	-0.24319	-0.0523706	-0.0084462
BIOCARTA_AKT_PATHWAY	-0.217634	0.293721	-0.116245	-0.0546221	-0.124834
BIOCARTA_SKP2E2F_PATHWAY	0.0624722	-0.236395	-0.0885182	-0.0549982	0.000904773
BIOCARTA_BAD_PATHWAY	0.0418993	-0.0727999	-0.359443	-0.0698431	-0.0474716
BIOCARTA_SALMONELLA_PATHWAY	-0.0872582	-0.448629	0.219679	-0.0700202	-0.0811507
BIOCARTA_FCER1_PATHWAY	-0.0637373	0.129846	-0.219153	-0.0817978	-0.0883082
BIOCARTA_INFLAM_PATHWAY	0.0260102	0.0939383	-0.210729	-0.0846192	-0.035785
BIOCARTA_ACE2_PATHWAY	-0.308277	0.135546	-0.0645008	-0.103517	-0.206286
BIOCARTA_AT1R_PATHWAY	-0.204442	-0.384212	0.107791	-0.118181	-0.179099
BIOCARTA_IL12_PATHWAY	0.00639894	0.123575	-0.489167	-0.132151	-0.0906069
BIOCARTA_P53_PATHWAY	-0.0551038	-0.45109	-0.102128	-0.144924	-0.127326
BIOCARTA_SET_PATHWAY	-0.395171	-0.00546768	-0.00477968	-0.178779	-0.280418
BIOCARTA_D4GDI_PATHWAY	-0.170375	-0.0545044	-0.337811	-0.202871	-0.212442
BIOCARTA_EGF_PATHWAY	-0.129186	-0.00786419	-0.288201	-0.208449	-0.171612
BIOCARTA_TPO_PATHWAY	-0.193587	-0.0780579	-0.0803241	-0.211741	-0.199382
BIOCARTA_BCR_PATHWAY	-0.235533	0.0485855	-0.327103	-0.222073	-0.244665
BIOCARTA_LECTIN_PATHWAY	-0.0441369	-0.0608911	-0.484123	-0.240905	-0.173215
BIOCARTA_HCMV_PATHWAY	-0.251155	-0.0302465	-0.0888228	-0.242862	-0.223333
BIOCARTA_IGF1_PATHWAY	-0.0820969	-0.128373	-0.405759	-0.244073	-0.192298
BIOCARTA_GATA3_PATHWAY	-0.142294	-0.407169	-0.0993902	-0.247286	-0.201304
BIOCARTA_ARAP_PATHWAY	-0.128164	-0.318505	-0.407226	-0.252761	-0.235716
BIOCARTA_ARENRF2_PATHWAY	-0.225154	-0.126075	-0.304322	-0.256332	-0.266511
BIOCARTA_PS1_PATHWAY	-0.358583	-0.199942	-0.0620376	-0.265066	-0.306154
BIOCARTA_FAS_PATHWAY	-0.330449	-0.398711	0.0436858	-0.276154	-0.292886
BIOCARTA_UCALPAIN_PATHWAY	-0.232209	-0.522123	0.00387141	-0.277582	-0.265116
BIOCARTA_GLEEVEC_PATHWAY	-0.249726	-0.0480333	-0.250662	-0.284258	-0.267131
BIOCARTA_INTRINSIC_PATHWAY	-0.287316	-0.363936	-0.203838	-0.285811	-0.292826
BIOCARTA_CARDIACEGF_PATHWAY	-0.142824	-0.283902	-0.437215	-0.293712	-0.255504
BIOCARTA_CREB_PATHWAY	-0.314887	-0.59587	-0.0498453	-0.302341	-0.31721
BIOCARTA_ACTINY_PATHWAY	-0.291318	-0.582418	-0.0934525	-0.305561	-0.310949
BIOCARTA_MYOSIN_PATHWAY	-0.542268	-0.175015	-0.0173455	-0.310621	-0.404727
BIOCARTA_PAR1_PATHWAY	-0.455723	-0.0838194	-0.353385	-0.314696	-0.402423
BIOCARTA_AKAPCENTROSOME_PATHWAY	-0.305352	-0.633558	-0.0849218	-0.325843	-0.328073
BIOCARTA_RAS_PATHWAY	-0.396858	0.100599	-0.339446	-0.328262	-0.350844
BIOCARTA_PDGF_PATHWAY	-0.25846	-0.0466342	-0.422498	-0.339602	-0.306451
BIOCARTA_NDKDYNAMIN_PATHWAY	-0.48487	-0.350971	0.0151735	-0.342722	-0.398113
BIOCARTA_DC_PATHWAY	-0.261318	0.0607106	-0.587519	-0.354298	-0.326194
BIOCARTA_SPPA_PATHWAY	-0.503958	-0.253931	-0.253292	-0.361749	-0.433222
BIOCARTA_AHSP_PATHWAY	-0.402012	-0.31157	-0.317987	-0.362769	-0.402842
BIOCARTA_AKAP13_PATHWAY	-0.376541	-0.642769	-0.343011	-0.380905	-0.415561
BIOCARTA_CDC42RAC_PATHWAY	-0.42507	0.11119	-0.377263	-0.391447	-0.397463
BIOCARTA_RAB_PATHWAY	-0.316624	-0.597597	-0.224279	-0.396482	-0.378737
BIOCARTA_CACAM_PATHWAY	-0.422768	-0.413426	-0.241288	-0.412542	-0.415463
BIOCARTA_HSP27_PATHWAY	-0.242623	-0.544507	-0.380418	-0.414612	-0.362326
BIOCARTA_PTEN_PATHWAY	-0.554348	-0.303665	-0.332753	-0.438547	-0.506183
BIOCARTA_EIF4_PATHWAY	-0.608087	-0.532031	-0.116851	-0.442114	-0.524113
BIOCARTA_PGC1A_PATHWAY	-0.490668	-0.712408	-0.174746	-0.460576	-0.491171
BIOCARTA_KERATINOCYTE_PATHWAY	-0.407314	-0.100504	-0.481563	-0.483469	-0.433716
BIOCARTA_CCR3_PATHWAY	-0.682513	-0.426461	-0.0791976	-0.487186	-0.564834
BIOCARTA_FMLP_PATHWAY	-0.6749	-0.283648	-0.16736	-0.500114	-0.565105
BIOCARTA_AGPCR_PATHWAY	-0.640135	-0.571821	-0.236415	-0.518184	-0.579801
BIOCARTA_PYK2_PATHWAY	-0.672737	-0.318764	-0.0573984	-0.524662	-0.567574
BIOCARTA_AGR_PATHWAY	-0.623387	-0.647545	-0.0319392	-0.526118	-0.566061
BIOCARTA_INTEGRIN_PATHWAY	-0.465031	-0.686528	-0.298841	-0.539595	-0.52489
BIOCARTA_CYTOKINE_PATHWAY	-0.414077	-0.262979	-0.547273	-0.539827	-0.486963
BIOCARTA_GPCR_PATHWAY	-0.635754	-0.650366	-0.229169	-0.550631	-0.600866
BIOCARTA_LEPTIN_PATHWAY	-0.535787	-0.577225	-0.649208	-0.590659	-0.598732
BIOCARTA_EXTRINSIC_PATHWAY	-0.687954	-0.631622	-0.134562	-0.60871	-0.629505
BIOCARTA_CXCR4_PATHWAY	-0.832783	-0.348071	-0.273168	-0.619041	-0.708459
BIOCARTA_GCR_PATHWAY	-0.791871	-0.337069	-0.319972	-0.629996	-0.696245
BIOCARTA_PITX2_PATHWAY	-0.703182	-0.449112	-0.37156	-0.631351	-0.663224
BIOCARTA_VDR_PATHWAY	-0.708883	-0.515329	-0.446672	-0.64886	-0.687365
BIOCARTA_ECM_PATHWAY	-0.59563	-0.305523	-0.702933	-0.654116	-0.644564
BIOCARTA_EPHA4_PATHWAY	-0.647164	-0.680456	-0.479316	-0.656626	-0.681615
BIOCARTA_BIOPEPTIDES_PATHWAY	-0.77277	-0.293969	-0.410952	-0.658369	-0.696663
BIOCARTA_MPR_PATHWAY	-0.769009	-0.642227	-0.269332	-0.667803	-0.71011
BIOCARTA_EGFR_SMRTE_PATHWAY	-0.702492	-0.553508	-0.452129	-0.668925	-0.687485
BIOCARTA_ERK_PATHWAY	-0.761359	-0.39506	-0.45599	-0.672283	-0.705535
BIOCARTA_MAL_PATHWAY	-0.698287	-0.526477	-0.423365	-0.67367	-0.691247
BIOCARTA_SARS_PATHWAY	-0.705335	-0.706157	-0.524468	-0.758624	-0.739535
BIOCARTA_EDG1_PATHWAY	-0.896081	-0.653156	-0.438077	-0.774319	-0.833079
BIOCARTA_BARRESTIN_SRC_PATHWAY	-0.92126	-0.55701	-0.450923	-0.793318	-0.847107
BIOCARTA_BARR_MAPK_PATHWAY	-0.936041	-0.583116	-0.471668	-0.816165	-0.867336
